# Supplementary material for: Light-Induced, Lysine-Targeting Irreversible Covalent Inhibition of the Human Oxygen Sensing Hydroxylase Factor Inhibiting HIF (FIH)
Source: J Am Chem Soc. 2025 May 9;147(21):17871–9. doi: 10.1021/jacs.5c01935 (PMC12123601; doi:10.1021/jacs.5c01935)
Supplement: Supplementary file 1 [file ja5c01935_si_001.xlsx]

## Sheet: whole-genome RNA sequencing
	CTRL		NBA-ZG-2291		siFIH
GeneName	A1	A2	B1	B2	C1	C2
TSPAN6	6.4724	6.64209	7.03246	6.94592	6.93926	7.14544
TNMD	0	0	0	0	0	0
DPM1	3.01163	3.39394	3.9965	3.23873	3.37931	3.50088
SCYL3	0	0.439438	0.949041	1.20155	1.70942	1.16469
C1orf112	0.88314	0.86478	1.47932	1.61384	1.06393	0.894576
FGR	0	0.786329	0	2.40569	0.823815	1.00789
CFH	0.411232	0	0	0.197041	0	0
FUCA2	7.80922	8.22557	8.22263	8.16855	8.1026	7.94631
GCLC	2.173	2.96816	3.47996	3.4921	3.12205	3.12703
NFYA	3.3697	3.68278	4.51322	4.50491	4.31293	4.10807
STPG1	0	1.10558	0.809483	1.12606	0.688861	1.14089
NIPAL3	1.65352	1.03095	2.28183	1.99119	1.07638	0.933357
LAS1L	1.14047	1.11854	1.43327	2.16157	1.09823	1.78699
ENPP4	1.06038	1.86344	2.07665	1.86751	1.56698	1.07338
SEMA3F	1.35998	0.59249	0.91443	2.00454	0.855586	1.04454
CFTR	0	0	0	0	0	0
ANKIB1	2.52997	2.86832	3.22954	3.49726	2.73108	3.39037
CYP51A1	2.54456	2.1781	0	0	0.953536	1.15678
KRIT1	0.308938	0.158466	0.265775	0.368914	0.38784	0.216566
RAD52	1.69552	1.0625	2.1107	1.57864	0.658438	0.814991
MYH16	0	0	0	0.615384	0	0
BAD	2.78718	3.46526	3.08751	3.60066	3.49731	2.00097
LAP3	5.93139	6.28868	7.27837	7.06478	6.63739	6.92819
CD99	2.8532	2.81845	3.68554	3.25063	2.99447	2.65042
HS3ST1	2.13423	1.57427	0.65474	2.15693	2.17086	1.25071
AOC1	0	0.404549	0	1.54601	0.426483	0.537586
WNT16	0	0.80808	0	0.42507	0	0.607631
HECW1	1.48993	0.910267	0.385634	1.05898	0.95195	0.576007
MAD1L1	2.318	2.84133	2.07838	2.43883	2.52968	1.62728
LASP1	3.50485	3.24853	4.0768	4.26412	3.25937	3.43369
SNX11	2.55551	1.47457	3.56663	3.88756	3.42859	3.69992
TMEM176A	1.29267	0.769671	0.690692	1.96156	1.52236	0.576928
M6PR	1.26672	0.751589	1.99197	2.24595	1.29452	1.94903
KLHL13	3.17054	2.94888	3.01581	2.42184	2.60288	2.84176
CYP26B1	4.30388	3.7721	2.31354	2.65893	3.22378	3.2447
ICA1	3.85006	3.73303	4.60838	4.80869	3.80054	3.66997
DBNDD1	3.32741	4.05783	3.22863	3.75832	3.50595	3.37667
ALS2	1.56337	1.70801	2.1298	1.70896	1.57613	1.86892
CASP10	1.09103	0	1.1354	0.702116	0.663526	0.655312
CFLAR	1.48238	2.37791	2.85231	2.88623	2.19906	2.3308
TFPI	3.70592	4.02445	4.77762	4.36929	3.99062	3.82115
NDUFAF7	1.91128	2.8159	3.00316	2.83317	2.89143	3.43736
RBM5	1.55919	1.7512	2.75962	2.28905	1.91307	2.49101
MTMR7	0	0	0	0.569766	0.24849	0
SLC7A2	0	1.1636	2.08444	1.91027	1.10643	0.721399
ARF5	3.41517	2.51104	5.05191	5.37313	4.43913	4.26801
SARM1	0	0.912879	0	1.41234	1.0394	1.00045
POLDIP2	6.51766	6.44767	7.09742	7.11039	6.72268	6.86108
PLXND1	2.64953	2.8389	1.96505	2.66094	2.20502	2.13707
AK2	3.35879	3.43583	4.41417	4.18427	4.09508	4.14944
CD38	0.795067	0.237213	0	0	0	1.16772
FKBP4	3.77534	3.57508	4.58202	4.87658	3.86985	4.07839
KDM1A	3.16632	3.581	4.16142	4.35533	3.84394	4.31744
RBM6	1.61914	2.00793	2.26385	2.73752	2.30012	2.24715
CAMKK1	0.746905	2.04699	0.654882	2.64757	1.03644	0.941084
RECQL	0	0	1.43026	0	0.427166	0.538417
VPS50	1.36852	0.59721	2.12114	1.33397	1.24018	0.778513
HSPB6	2.77568	1.27597	1.1625	1.20001	1.70753	0.993935
ARHGAP33	3.52882	2.37671	0.857438	2.63439	2.74288	2.47251
NDUFAB1	6.67172	7.42619	8.32015	8.31688	7.42077	7.42773
PDK4	1.07681	1.88629	0.555687	0.797727	0.895094	0.460709
SLC22A16	0	0	0	0	0.415002	0
ZMYND10	0	0.886235	0	2.28426	0.536795	0
ABCB5	0	0	0	0.709931	0.199179	0.25623
ARX	0	0.837579	0	1.0548	0	0
SLC25A13	6.58666	6.51576	6.72437	6.63331	6.55481	6.61126
ST7	3.12506	3.74344	3.97475	3.73755	2.9971	3.22999
CDC27	3.18996	3.64304	4.57532	4.28683	3.63803	3.88543
SLC4A1	0	1.28372	0	2.58953	0	0.415291
CALCR	0	0	0	0.613326	0	0
HCCS	4.00545	5.10741	5.89046	5.39403	5.9048	5.46102
DVL2	2.74076	1.91212	2.7263	3.40098	1.67923	1.54976
PRSS22	0	0	0	0	0	0.779963
UPF1	2.79173	3.04785	4.04736	4.32391	3.10088	3.47789
SKAP2	4.58721	5.14109	6.15972	5.53846	4.97099	5.06721
SLC25A5	8.72258	9.15477	9.73287	9.71046	9.60233	9.44255
MCUB	3.78262	4.69036	4.95556	4.85791	4.24404	4.07631
HOXA11	0	0.939808	1.37846	1.97569	0	0
POLR2J	6.68956	6.99841	8.32197	8.23163	7.60123	7.83958
DHX33	0	2.13321	3.67831	3.69796	3.18555	2.44085
MEOX1	1.52866	0	0	0.876941	0	0
THSD7A	0.547785	1.08591	2.17663	1.74701	1.75962	1.2688
LIG3	1.56253	0.650696	2.16203	1.582	0.771098	0.946793
RPAP3	0.957721	0.938258	2.43025	1.30058	0.980838	1.18787
ACSM3	0	0	0	0.200275	0.119951	0
REXO5	1.78761	1.99308	1.62173	1.3963	1.18081	2.67942
CIAPIN1	5.73208	5.54354	6.42964	6.47469	6.20459	6.32799
SPPL2B	5.92584	5.51609	4.23593	4.71008	5.37968	4.96282
ATOSB	0.840557	0.971682	0.7397	1.55077	0.268156	0
COPZ2	0	1.21004	1.71739	2.98047	2.86408	1.50197
PRKAR2B	0.486129	0.474685	0	0.122863	0.142094	0
MSL3	1.83883	2.3247	3.25007	2.59252	2.98619	2.37717
CREBBP	3.24295	3.32555	3.29686	3.08372	3.20859	2.97222
TSPOAP1	2.11091	2.00459	0.247889	2.03324	0.703866	1.18643
MPO	2.47372	2.82575	0.567824	2.18166	1.86685	0.974825
PON1	0	0.942924	0.850854	0	0	0.716691
GCFC2	2.2301	2.77258	2.29542	2.7945	1.857	2.2497
WDR54	4.07961	3.83995	5.14718	5.31547	4.89556	5.16052
CROT	2.81869	1.97966	3.04728	3.31555	3.67034	3.14922
ABCB4	0	0	1.25181	1.10952	0.881684	0.734343
KMT2E	1.97921	1.38382	2.70728	2.22417	2.06464	1.99781
RHBDD2	4.32068	5.32077	5.96902	6.38123	6.00458	6.12241
SOX8	6.83715	6.8357	4.84315	4.63043	5.55547	5.23706
IBTK	0	1.42577	0.316003	0.469682	0.534119	0
ZNF195	0.516467	0.877444	1.58758	1.39147	0.918051	0.369555
MYCBP2	1.47121	1.89879	1.97836	1.61568	1.1008	0.849194
FBXL3	1.64948	1.91491	1.8936	1.53437	1.40941	0.975546
ITGAL	0.59555	1.165	0.518941	0.931329	0.944193	0.429344
PDK2	0	1.22893	1.6537	2.70471	1.05039	1.26671
ITGA3	1.61217	1.00011	1.06288	2.3364	1.29946	1.15111
ZFX	2.44957	2.34143	2.73774	2.27393	2.66257	2.65461
LAMP2	4.90366	5.11555	5.15192	5.04393	4.90285	4.94287
ITGA2B	2.55296	1.44436	1.42603	2.11717	1.81362	2.00066
ASB4	0	0	0	0.313602	0	0
GDE1	6.3261	6.54529	7.61312	7.32964	6.66405	6.8613
REX1BD	4.9499	4.83934	4.97277	5.26638	5.14488	4.34134
CRLF1	5.5507	5.61207	6.33765	6.54748	6.15428	6.13221
OSBPL7	0	0	0.722248	1.89637	0.673044	1.49614
TMEM98	4.20893	4.98699	5.47333	5.29934	5.08269	5.12709
YBX2	0	0	0	0	0	0
KRT33A	0	0	0	0	0	0
MAP3K14	0	0	0	1.94899	0	0.680976
ABCC8	0.454098	0	0	0.848144	0.193256	0
CACNG3	0	0	0	1.11556	0.747854	0
TMEM132A	1.91535	1.00777	1.86461	2.70818	1.57009	1.69274
AP2B1	4.29234	4.15291	5.26334	5.36787	4.48821	4.47049
TAC1	0	0	0	0	0	0
ZNF263	1.99379	2.20962	2.40475	2.15093	2.27878	1.97582
CX3CL1	2.38654	1.79382	2.58863	2.46035	1.76698	2.55488
SPATA20	2.25645	2.89319	3.56089	4.15089	3.05656	2.68827
CACNA1G	2.00214	1.29952	0.510339	2.47432	1.02527	0.887136
TNFRSF12A	4.85748	3.19614	3.21699	3.93379	3.80888	2.93442
DLX6	0	1.27671	0.695782	2.03	0	0
MAP3K9	0	0.260476	0.89677	0.85809	0.70559	0.870368
RALA	2.72987	4.1795	5.02758	5.25494	4.96344	5.22118
BAIAP2L1	4.58519	4.93006	5.46532	5.57021	5.34239	5.13829
KDM7A	0.620617	0.33496	0.751041	0.441233	0.187587	0.448462
ETV1	2.22613	2.34715	3.37139	2.58822	1.66546	1.16837
AGK	0.557044	0.754762	1.26133	0.50406	0.572349	0.213894
ALDH3B1	3.49529	2.97215	2.46308	3.55143	3.19549	2.28463
TTC22	0.867819	1.92881	0.764487	1.35365	1.99396	1.26227
PHTF2	2.88741	1.4314	2.62631	2.10139	2.46166	2.41695
CCL26	0	0	0	0	0	0
FARP2	2.28052	2.1129	2.68319	2.69742	1.96334	1.59563
USH1C	1.02001	0.999668	1.20547	1.81089	0.339752	0.431463
GGCT	5.64438	5.51062	6.46048	6.12429	6.06979	6.11067
DBF4	2.69717	3.17003	3.15366	2.96622	1.70804	2.12048
TBXA2R	2.44834	2.15957	0	3.09025	2.36336	2.54541
IFRD1	3.11357	2.81723	3.51128	3.47501	3.12851	3.20492
LGALS14	0	0	0	0	0	0
COX10	2.80099	3.43226	3.98671	4.2323	3.79848	3.84911
GTF2IRD1	3.25281	3.38237	3.75317	4.00516	3.26542	3.45887
PAF1	6.05407	6.49881	6.49424	6.86742	6.94782	7.1615
VPS41	4.48924	4.51191	5.40304	5.21767	4.7923	5.22447
ARHGAP44	0.623644	0.60959	0.297528	0.163461	0.355449	0.632419
ELAC2	3.56059	3.90698	4.73409	4.55586	3.97197	4.32507
SCIN	0	0.507535	0.243239	0.61266	0.641583	0.371936
ARSD	0	0	0	0.563185	0	0
PNPLA4	2.4419	3.26637	4.39438	4.25043	4.09036	4.64713
MYH13	0.86686	0	0	0.630611	0	0
ADIPOR2	0.898799	0	0.792706	0.468421	0	0.665721
CDKL3	0	0	0	0	0	0.625628
UPP2	1.4355	0	0	0	0	0
PRSS21	0	1.16735	0	1.94217	1.21664	1.45324
MARK4	2.6557	3.06426	3.64937	3.95737	2.17683	2.61749
PROM1	6.3175	6.87869	7.16578	6.80132	6.64784	6.60586
CCDC124	4.01565	3.3006	3.65177	4.15646	2.86233	2.84304
CEACAM21	0	0	0	0	0	0
PAFAH1B1	4.27074	4.98237	5.05523	5.22274	4.95967	4.90326
NOS2	1.40325	0	0	1.18733	0.277945	0.354932
DNAH9	0.200103	0	0	0.411511	0.10684	0.138698
BLTP2	1.6709	1.6433	3.65116	3.69965	2.55246	2.83001
SLC13A2	0	0.815349	0.732777	2.4612	0	1.37283
GAS7	0	0.311823	0.27523	0.580569	0.769833	0.224404
TRAPPC6A	7.08825	7.56088	5.54745	5.9433	7.19135	6.91905
MATK	4.91825	3.9274	2.03415	3.54542	3.95196	3.42069
CEACAM7	1.53611	0	0	0	0.316634	0.717542
CD79B	0	0	0	0.839506	0.68957	0
SCN4A	0.688446	1.02903	0	2.68415	0.559669	0.500583
ST7L	1.16572	1.14347	2.22855	1.37086	1.46816	1.73088
TKTL1	1.28075	0	0	1.18187	0	0
PAX6	0.315271	0.307427	0	0.814444	0.250092	0.114807
RPUSD1	12.2429	12.057	10.5298	9.87286	10.9005	10.661
RHBDF1	3.98866	4.42283	2.95132	3.38473	3.9855	4.01197
LUC7L	1.78604	1.57734	2.36414	2.83932	2.38322	2.36515
CACNA2D2	0	1.0907	0.409331	2.25719	0.848295	0
BAIAP3	12.2686	12.0871	10.3554	9.65783	10.7094	10.4682
TSR3	8.41167	8.41911	7.16032	6.49493	7.22416	7.13823
PIGQ	5.66476	5.07045	4.01966	4.3274	4.7606	4.62757
CRAMP1	1.1196	1.27833	1.31631	1.35684	0.683435	0.995939
TEAD3	2.76269	3.17605	3.68979	4.31398	2.96965	2.95014
SELE	0	0	0	0	0	0
DNAJC11	0	0.681282	0.609562	0.716013	0.513575	0.642777
FMO3	0	0	0	0	1.09489	0
MYLIP	2.91911	2.42974	1.91841	0.447899	1.4306	1.68973
NOX1	0	0.567434	0	0	1.34268	1.22928
E2F2	0	0	0	0	0	0
PSMB1	8.69507	8.58178	9.61156	9.74618	9.57168	9.79274
SYN1	1.88782	0.728175	0	0	1.03316	0
JARID2	1.77484	3.14573	2.83894	3.3155	3.12374	3.20377
CDKL5	1.04134	0.470763	0.291703	0.611831	0.563988	0.534615
CAMK1G	0	0	0	0.417972	0	0
CDK11A	2.98903	1.54988	1.42197	1.67778	1.48162	1.00617
NADK	3.86546	4.05489	3.17787	3.82287	3.71776	3.03784
TFAP2B	0	0	0	1.2949	0	0
TFAP2D	0	0	0	1.82305	0	0
DLEC1	0	0.371771	0	1.14219	0	0
CYTH3	3.61861	2.87376	3.37491	3.43568	2.97055	3.29723
ADAM22	1.41125	2.01733	1.59967	1.20738	1.2227	1.39286
SYPL1	7.01384	7.18479	7.82225	7.41886	7.34519	7.27036
CYB561	4.32459	4.40128	4.37534	4.6481	3.86033	3.32745
SPAG9	1.98281	2.56605	2.78566	2.55241	2.13021	2.6205
CELSR3	1.82692	1.21859	0.944817	2.03873	1.2971	0.799579
AASS	0	0	0.259905	0.499372	0.164009	0.396283
PLEKHG6	2.50383	2.5427	3.07388	3.53903	2.46617	2.19056
SS18L2	4.46058	4.79313	4.86171	4.85685	4.89808	5.05955
MPND	5.57725	4.56843	4.51616	5.27281	4.88747	4.93634
MGST1	6.50941	6.72888	7.15295	6.9019	6.41091	6.12771
CRY1	3.23776	3.20168	3.31174	3.12395	3.0622	2.58614
PGLYRP1	3.02148	2.98611	0	3.76945	2.22606	0
NFIX	1.35299	1.70807	1.21209	2.70436	1.26628	1.63626
ST3GAL1	2.23314	0.872329	1.06032	1.21821	1.89589	0.825783
MMP25	2.65807	1.48944	1.48535	2.35745	2.00677	1.81638
IL32	4.61843	4.75315	5.41223	5.53314	6.0339	5.61311
PKD1	6.83645	6.50759	4.88321	4.64651	5.48	5.52249
MAPK8IP2	5.44755	4.52355	2.89721	3.43907	4.45322	3.57517
MED24	3.42961	3.65732	4.34487	4.9028	3.65498	4.45101
RHOBTB2	0	0.412338	0.365371	1.04038	0.434633	0.29956
HEATR5B	0.688778	0.673571	1.02623	0.346548	0.211726	0.698267
SEC62	3.48201	3.56315	4.33062	3.98294	3.7531	3.53182
RPS20	9.66618	9.83771	10.127	10.0058	10.3133	10.4057
CSDE1	3.98838	4.87888	5.71956	5.45774	4.67285	4.56122
UBE3C	1.67273	1.04535	1.72986	2.32337	2.4278	2.11746
REV3L	1.39114	0.259728	0.228772	1.05666	0.143792	0.632597
TENM1	0.456396	0.239906	0	0.0583544	0	0
PAX7	0	0	0	0.829838	0.264446	0
MASP2	1.98468	2.27343	0	2.13433	2.60732	1.22491
IYD	0	0.306291	0	0.147867	0.170786	0.220307
FAM76A	0	1.3302	2.05874	1.25221	0.716947	0.88366
TRAF3IP3	0	0	0	0	0	0
POMT2	0.466555	1.4172	1.19767	1.64046	0.839182	0.720195
VTA1	2.3694	3.23909	4.58166	3.84856	3.8356	4.06876
MLXIPL	2.86425	3.271	3.72182	3.75942	1.88927	2.39521
BAZ1B	3.14636	3.32566	4.25891	3.65121	2.48831	2.21168
RANBP9	4.81606	4.94514	4.73717	4.52992	4.35303	4.72876
ETV7	0	0	0	1.52825	0	0
SPRTN	2.39717	1.02676	2.20636	1.79148	2.10679	1.59751
METTL13	4.46293	4.62472	5.23966	5.51301	4.90172	5.36322
DYRK4	1.94865	1.45323	1.89749	2.28881	2.23088	1.29568
ZNF207	4.44059	4.45908	5.33917	5.21859	4.69734	4.49921
UQCRC1	5.72575	5.74902	6.6576	7.0902	6.1312	6.20094
STARD3NL	6.26262	6.29742	6.61873	6.15162	6.28718	6.73017
CD9	0	0.50636	0	0.821671	0.532868	0.371036
HHATL	1.45706	0	0.798501	1.55397	1.23432	0.67079
NCAPD2	4.5604	4.72137	5.07338	5.31804	4.67552	4.53574
IFFO1	2.02085	3.07628	1.65939	3.27906	1.03798	1.02654
GIPR	2.31553	1.29308	1.81853	2.70393	1.01976	1.74879
PHF7	1.99892	0	0.709013	1.22021	1.1119	1.01176
SEMA3G	4.39068	3.91482	3.07094	2.87093	4.05398	3.34277
NISCH	1.55923	1.23406	1.5285	1.38093	1.72211	2.00661
STAB1	5.62423	5.1865	3.64318	4.25662	4.83539	4.76751
FUZ	2.61382	1.16668	1.29045	2.42097	0.527047	0.658933
SLC6A13	0	0	0	1.2926	0.690474	0
IDS	0	0.178686	0.545428	0	0	0.63396
PRSS3	4.08056	4.11596	5.17832	5.15105	5.02357	4.80698
ZNF200	1.88332	2.74851	1.833	2.37194	1.85004	2.06763
CD4	0	0	0	0.986718	0	0
LRRC23	0	0	0.765168	1.83393	0.890132	0.641672
BTK	0	0	0	0.363045	0	0
HFE	2.44398	2.00831	3.32617	3.18267	2.75202	2.4643
SCMH1	2.09969	1.87296	2.08666	2.28933	2.22606	1.51469
FYN	0	0.412193	0	0.681338	0.233535	0
HIVEP2	2.3291	1.71502	1.7106	1.34361	1.4806	1.1462
FMO1	1.92562	2.5268	2.18792	1.35187	3.27449	2.74315
ELOA	4.44208	4.09083	4.49559	4.42584	3.91864	4.03066
LYPLA2	3.75184	3.04897	3.98096	4.97433	3.86107	4.41287
CLCN6	0.693127	0	0.834879	1.50959	1.18564	0.877096
MRC2	1.87849	1.92177	0.855868	2.97675	2.21881	1.94603
NME1-NME2	0	0	0	0	0	0
SLC6A7	0	1.1017	0	3.01079	0.38346	0
TSPAN9	1.97092	1.47234	1.91948	2.7198	2.13573	2.03377
BTBD7	0	0.282451	0.461308	0	0	0.202695
APBA3	2.67918	2.64515	3.72347	3.85698	2.86453	2.76646
MKS1	0	0.520406	0.462987	0.429598	0.759033	1.04293
ABHD5	2.94233	1.47923	1.7686	1.55015	1.44747	1.70823
ANOS1	1.27715	0.428754	0	0.211532	0	0.568308
AKAP8L	0.912037	1.36278	0.58296	1.74301	1.33252	1.1349
MBTD1	1.26507	3.02933	3.02375	2.24373	2.265	1.75687
UTP18	4.9467	5.88338	6.58176	6.10982	5.79284	5.63515
RNF216	2.66063	3.42023	4.8246	4.59992	3.38594	2.77967
TTC19	3.15548	3.52678	4.50394	3.72163	3.16328	3.24358
PTBP1	6.23003	5.80501	5.6794	5.98086	5.26624	5.42415
DPF1	2.05332	2.19352	0.918094	1.92445	1.46645	1.47548
SYT7	0.737689	0.216941	0.359203	1.9029	0.756791	0.747693
LARS2	1.39243	1.12779	1.02327	0.993886	1.176	0.869262
PIK3C2A	0.629954	0.615786	2.60922	1.10699	1.35378	1.08002
PLAUR	0	0	1.42042	1.32512	1.11682	1.34156
ANLN	2.59538	3.13175	4.11912	3.94107	3.24315	3.5295
WIZ	3.2537	3.27329	2.88394	3.47763	2.92918	2.99698
RABGAP1	0.729823	1.18935	2.20958	2.77465	2.13809	2.50822
DCN	0	0	0	0	0	0
QPCTL	0	1.45161	1.32858	3.21933	1.2527	1.14424
PPP5C	1.64768	1.25273	2.2973	2.65191	1.97787	1.77042
CEP68	2.06879	1.40986	1.78076	2.36707	1.54894	1.28974
MAP4K3	2.7712	2.73678	3.48853	3.06813	2.1507	2.30802
ZBTB32	4.97119	4.20545	2.50515	3.53806	4.06084	3.8808
TYROBP	0	0	0	2.23239	0	0
LDAF1	0	0	0	0.906436	0	1.87705
GABRA3	0	0	0	0	0	0
BRCA1	1.04824	0.899501	1.70564	1.61047	1.13457	0.883706
ERCC1	3.11866	3.0061	3.99422	4.28211	3.87425	3.93158
CD22	0	0.844058	0.429024	1.66761	0.276468	0
SEMA3B	1.85673	2.9632	1.68749	1.11327	2.52131	2.36439
MBTPS2	2.95655	3.02216	3.02869	3.00028	2.83073	2.5775
PRICKLE3	0	0.740167	0	0.688672	0.439552	0.553456
LTF	0	0	0	0	0	0
EXTL3	0.939468	1.72489	1.73657	1.56967	1.01964	0.871862
NR1H4	3.22293	3.33911	2.51299	2.71121	2.19828	2.25388
ELOVL5	5.64143	5.84708	6.09157	6.1095	5.88406	6.26247
ALOX5	0	0	0	0.378503	0	0
KDM5D	0	0	0	0.306107	0	0
CALCOCO1	0	0.868941	0.310283	0.91059	0.525111	0
UBR7	2.40865	0	3.25072	2.8825	2.5421	2.55382
MAP4K5	1.22038	1.55582	1.93234	1.02346	0.754614	0.537112
EHD3	0	0.592591	0.91457	0.549495	1.05627	0.437556
PSMC4	7.46712	7.57245	7.95906	8.14244	7.75142	7.62519
MAN2B2	3.92463	4.08752	4.01263	4.24327	4.18769	3.99215
SLC7A14	0	0	0.267138	0.146071	0	0
CLDN11	3.19635	3.55788	3.23266	2.99787	2.98758	2.42007
SLC25A39	4.88719	5.46255	5.63647	5.71973	5.14349	5.27863
MVP	0	0	0.430474	1.62962	0.710308	0
NUB1	3.50943	4.0136	4.27791	4.23331	3.45969	3.68364
PGM3	2.07275	2.58774	3.0234	2.36937	1.985	2.03818
RWDD2A	2.32552	2.77662	2.31191	2.85425	2.78106	2.46879
CLK1	1.98383	1.28505	2.94036	2.09707	2.41312	2.00245
POLR3B	2.87647	2.94154	3.66023	3.20312	2.80911	2.40668
ANGEL1	0.825838	0.460074	1.39839	2.03039	1.37661	1.20789
RNF14	3.18348	3.10701	3.74559	3.03118	2.91202	2.53561
DNASE1L1	0	0	0.600953	0.624168	0	0
DDX11	0.680309	0.665249	1.26513	2.24568	0.698257	0.268217
HEBP1	2.78285	3.25995	3.28091	2.91167	2.65952	2.45635
GPRC5A	0	0.400354	1.25889	1.46013	1.01407	1.58871
MAMLD1	1.32935	1.76152	1.19002	2.09509	1.65512	1.19072
CD6	0.88447	0.269846	0	0.555102	0.906319	0
TACC3	4.52305	4.04896	4.52457	4.90788	4.20257	4.46062
UFL1	0	1.05653	2.83087	1.15831	1.89743	1.52765
POLA2	1.63197	1.69844	2.64296	2.7603	1.97398	2.14319
ZC3H3	5.80392	5.20543	3.46485	4.00251	4.77727	4.81282
CAPN1	2.67192	2.56018	3.33663	3.60582	2.59244	2.88307
ACP3	0	0	0	0	0	0
MDH1	7.92149	8.01053	8.3869	8.18827	7.91184	7.79423
SLC30A9	3.33672	3.11437	3.68518	2.97001	2.94351	2.26288
MTMR11	0	0	0	1.15255	0	0
COX15	3.76194	3.79951	4.45154	4.43212	3.58339	4.26255
CCDC88C	1.94102	1.6187	1.24768	1.93925	1.36286	1.4065
YAF2	2.23898	2.13479	2.46743	2.4151	1.42329	2.1084
ZMYND11	2.17318	2.31675	2.72606	2.90488	3.0451	3.13811
WAS	0	0	0	0.410058	1.10322	0
DPEP1	5.27637	4.89019	3.91087	4.21492	5.20638	4.39144
BID	7.50596	7.77971	8.32977	8.34877	8.39476	8.35507
MATR3	0.503708	0.266823	0	0.354011	0	0
NPC1L1	1.2843	1.62946	2.21671	2.55673	1.89516	1.97129
XYLT2	2.70651	0.922796	1.56116	3.35009	2.15402	0.954007
RGPD5	0	0	0	0	0	0
STMN4	0	0	0	0.420055	0	0
NUDCD3	2.02052	2.98853	3.53295	3.91942	3.59178	3.31987
ISL1	2.19502	0	1.33105	1.7579	1.72741	0
CHDH	2.46767	2.43465	2.86913	2.81394	1.81082	1.67598
IL20RA	0	0	0.537436	0.773427	0.350845	0.445117
CLCA1	0	0	0	0	0	0
CLCA4	0	0	0	0	0	0
GLT8D1	3.27156	3.33132	4.06992	3.50355	3.36306	3.26026
ATP2C1	2.52077	3.46988	3.88743	3.54162	2.99321	3.17559
IGF1	0	0	0	0.35121	0	0.706633
SLC38A5	0	0	0	0.875959	0.405092	0
RALBP1	1.8105	1.78173	2.15439	2.2067	1.96902	1.18626
RUFY3	1.05101	1.35815	2.13922	1.85442	1.68497	1.89783
CNTN1	0	0	0	0.196873	0.422761	0.291012
SLC11A1	0.660861	0.991833	0	1.19474	0	0.838482
WWTR1	3.70817	3.82818	4.388	3.9629	4.47261	4.42399
AGPS	2.65496	3.00061	3.67596	3.22883	2.75089	2.72574
ZNF285CP	0	0	0	0	0	0
STEEP1	3.13954	2.93491	3.44979	3.76192	3.47128	3.45092
ATP1A2	0	0	0	1.3775	0	0.346465
TTC27	4.77369	4.88135	5.18376	4.83845	5.01757	5.16014
ZNF582	1.32701	0	0.712864	0.41656	1.11723	1.34202
VSIG2	0	0	0	1.11059	0.92595	2.51746
PHLDB1	0.763155	0.746692	0.478947	1.21086	0.506135	0.479299
MARCO	0	0	0	0	0	0
CYP24A1	1.81888	0.691142	2.07459	1.42363	2.09265	2.51485
PRDM11	0	1.26478	0.68802	1.67833	0.803554	0.574613
SYT13	0	0	0	0	0	0
SNAI2	0	0	0	0.423161	0.482221	0
CD74	4.0525	3.5644	3.62313	4.45966	3.67766	4.22902
HGF	0	0	0	0.426542	0	0
ZRANB1	0	0.268408	0.439636	1.77651	0	0
NCDN	2.8382	2.90301	3.39957	4.22813	3.20319	3.86389
ADGRA2	2.6638	2.92096	1.23651	2.16131	2.07619	1.42721
CCT8L1P	0	0	0	1.587	1.35378	0
ZFP64	3.07453	2.90634	2.92663	2.98509	2.79603	2.76357
MNAT1	1.20178	1.81911	2.50614	2.24793	1.59229	0.912179
SAMD4A	0.861938	1.13248	0.759136	1.12357	0.276406	0.873174
RUNX3	2.02592	0.997028	0.901159	0.749882	1.51196	0.430098
MRE11	2.48497	2.75461	3.18086	2.91802	2.64626	2.61441
PLEKHB1	0	0	0	1.93881	0.337972	0
SERPINB1	6.82654	7.17168	7.43484	7.26042	7.1844	7.27882
CYP3A43	0	0	0	0	0	0
SLC7A9	1.96735	1.52944	0.865378	0.896037	1.32406	1.57243
SPAST	1.64395	1.48964	1.36469	1.5868	1.069	1.05733
NRXN3	2.38368	2.02737	2.05702	2.14397	1.68772	1.62806
OSBPL5	5.30195	4.68713	3.19261	3.67219	4.51532	4.07886
AQR	1.85888	2.98808	3.58119	3.24691	2.74854	2.90524
CPS1	0.543518	0	0.255538	0.139475	0.161164	0
C8B	1.19053	1.16796	1.06093	0.649845	0.995519	0.520936
FHL1	0	0	0.44808	0.81814	0	0.369193
RTF2	4.85379	4.9047	5.40987	5.51938	5.49407	5.73265
GABRA1	0	0	0	0	0	0
NLRP2	0	0	0	0	0	0
SLC45A4	4.36584	4.51875	3.61889	4.20747	4.04492	3.97235
RNF10	2.8034	3.15261	4.1413	4.31871	2.93005	3.09315
ZNF839	0	0	0	0.262899	0	0
ZDHHC6	3.01518	2.77169	3.5093	3.26066	2.90223	2.78954
GRAMD1B	0	0.57764	0.192809	0.335873	0.522101	0.754399
RNH1	0	2.11225	2.635	2.65724	1.86747	1.62597
NDUFS1	1.61842	2.32953	3.09446	3.19787	2.48531	2.34265
RB1CC1	0.733054	1.55169	1.81724	1.02028	1.6887	0.535167
ERP44	3.70706	3.66978	4.09379	4.23146	3.84575	3.67675
ALAS1	5.20084	5.65214	5.96484	6.00141	6.10393	6.06743
BIRC3	0	0	0.36064	0.604694	0.230463	0
AKAP11	1.33643	1.68916	2.15232	1.48786	0.728299	1.3515
GLRX2	3.05411	3.21536	3.77832	3.62595	2.7359	3.2108
SNAPC1	0	1.53126	0.866632	0.897323	0	0.730565
DERA	5.27175	5.8488	6.34792	5.90305	6.11921	6.1598
STRAP	6.52409	7.54605	8.33085	8.09885	7.4754	7.31487
ABCC2	4.0943	4.34974	4.54472	4.679	3.91874	3.7939
DEF6	0.582585	1.55344	0	2.43701	1.02019	0.74408
PLEKHO1	2.47577	3.19122	3.9233	4.03886	4.23849	4.01929
GCLM	3.60271	3.90712	5.10629	4.69709	4.38677	3.83114
UBR2	2.47106	2.87819	3.23588	2.86817	2.6514	2.54006
EHD2	2.9178	2.27068	2.11523	3.52027	2.60441	2.66374
DEPDC1	0	2.24369	2.08906	1.79183	1.07232	1.45277
CCDC28A	3.18348	4.83369	5.84553	5.20453	4.86766	5.14049
RRAGD	2.98655	2.90573	2.77963	3.00434	2.48556	2.51032
HSF2	2.24434	2.96635	3.77256	2.76668	2.41833	1.8219
PHF20	3.56538	3.24635	4.07139	3.88354	3.78183	3.8759
HSD17B6	1.6865	1.0557	3.24148	1.98311	2.62255	1.32474
NR1H3	0	0.623449	2.1031	2.56882	2.4082	2.73459
TYMP	4.31496	3.99797	2.27947	2.85063	3.8822	3.10399
NCAPH2	4.21125	4.23752	4.18885	5.1441	4.84518	4.3341
TOMM34	3.48799	3.87423	5.43309	4.78876	4.50972	4.9693
SEC63	2.77769	3.66405	3.77111	3.75226	2.87876	2.91748
KPNA6	3.47769	3.82239	5.58795	5.1556	3.48746	3.66583
VIM	9.13561	9.36503	9.33156	9.28073	9.54195	9.69554
RTEL1-TNFRSF6B	7.23005	6.61518	4.99444	4.89628	5.98241	5.82639
FAS	0	0	0.101431	0	0	0
RNASET2	1.19563	0.645848	0.906502	1.29871	0.926037	1.09614
CD44	0.589286	0	0	0	0.476096	0.227853
KCNG1	0.949295	2.05944	0.479531	1.99809	1.76757	1.53318
AGPAT4	0.771765	0	0	0.667658	0.18529	0.677811
SLAMF7	0	0	0	0.300303	0	0
BTN3A1	0	1.21874	2.16001	1.14499	1.12134	1.66013
MIPEP	0	2.60022	2.9877	3.26041	2.58416	3.7126
PRKCH	1.42776	1.90278	0.778973	0.906887	1.60296	1.10195
INSRR	0.97777	1.2714	0	2.37681	1.58659	0.410077
IFNGR1	2.39539	2.15475	2.53923	3.24919	2.99485	2.65504
B4GALT7	2.84809	2.00526	1.67287	2.64919	2.32317	0.433449
SH2D2A	1.5936	0.986326	0	1.69534	0.605304	0.752202
VRK2	1.94683	2.46249	3.83821	3.10459	3.06623	2.54634
TNFRSF1B	0	0.721348	0	1.93063	0	0
VEZT	2.15392	2.83813	3.30598	3.01448	2.63211	2.60181
POU2F2	1.07815	1.05702	1.52746	2.19378	1.44493	0.64646
BRD9	1.21398	1.27002	1.47961	2.21123	1.47135	1.11349
SNX1	1.02143	1.58638	2.30041	2.28819	1.37647	1.36275
TBPL1	4.39286	4.6896	5.15964	4.68008	4.86633	4.7249
BMAL2	0.78244	1.92623	2.47885	2.45229	1.77317	2.72601
BCLAF1	3.88251	3.76528	4.2754	3.89173	3.62501	3.18107
SLC39A9	4.22152	4.99557	5.40183	5.27648	5.05704	4.88266
ANK1	0	1.08027	0.256007	1.44838	1.20331	1.26257
IBSP	0	0	0	0	0	0
TFB1M	3.35002	2.91799	3.00204	3.27879	2.74453	2.24568
RABEP1	1.65185	1.45206	3.14796	2.81155	1.91346	2.54685
HMGB3	2.62099	3.65356	3.92438	3.70054	3.83877	3.21703
NUP160	0.66703	0	1.99549	1.43044	1.64423	0.484065
BAK1	1.71322	2.93507	3.99648	3.96921	0.667847	1.34806
MUSK	0	0	0	0	0	0
IKZF2	0	0.263257	0	0.791424	0.145825	0
GRN	5.80924	5.36939	6.10554	6.13307	5.53765	5.67148
FAM13B	0.79946	0.782406	1.52691	1.30944	0.654277	1.00319
ARHGAP31	0	0	0	0.0835916	0	0
CENPQ	0	2.38494	0	2.27924	2.45622	1.56747
SARS1	4.54007	5.00903	6.04223	6.15615	4.94357	5.17344
RANBP3	3.29311	2.98425	3.12814	4.30028	3.59774	3.47293
ARID4A	1.23479	0.729479	0.363593	0.678566	0.608287	0
EIPR1	2.65191	2.97306	3.60787	3.32036	2.4123	2.60363
PNPLA6	3.61626	3.09247	2.04636	2.77749	2.67004	1.95037
IFT88	0.874488	0.490744	1.64052	0.244747	1.32592	1.09116
ALG1	0	0.428266	1.38171	1.81695	0.633106	0.48727
ZCCHC8	2.10923	2.73126	2.82447	2.46852	2.14567	1.61391
ABCF2	3.29217	4.14001	5.26533	5.27123	4.71404	4.56701
CHPF2	1.73436	2.46626	1.48911	1.76958	1.48728	1.69432
LRRC7	1.00486	0.407423	0.191733	0.334087	0.333502	0.483695
FUT8	2.68249	2.80169	3.21158	3.09337	2.50252	3.10381
UBA6	1.21763	1.32416	2.72567	1.82736	1.66395	1.23185
GAB2	0	0	0.705121	0.993086	0.656837	0.589438
ATP6V0A1	1.3553	1.33082	2.44775	2.95278	2.44058	2.10545
PIAS1	1.53299	2.5445	3.53957	3.23316	2.52857	2.57955
SLC4A7	1.03454	1.60359	1.68721	1.83134	1.83713	1.80278
APBA2	0.793999	1.16916	0.829501	1.20321	1.0959	1.31803
MAP2K3	3.54632	2.90542	2.46589	3.61562	2.20853	1.4913
CLXN	0	0.506873	0	0	0.533403	0
TMSB10	11.5441	11.9731	13.4485	13.3856	13.2378	13.1415
ASTE1	1.9789	1.65329	2.97328	2.63725	2.42487	2.31926
RNF19A	2.8135	2.25377	3.66392	2.96058	3.50428	3.48858
PEX3	1.47574	3.39593	3.62254	2.79239	2.36213	2.93449
GABARAPL2	5.63132	6.21494	6.4401	6.50055	6.30935	6.07575
MYOC	0	0	0	0	0	0
SH3YL1	0	0	0.46842	0.264151	0.303292	0.206105
FAM136A	5.50621	5.82346	5.98657	6.45824	6.21647	6.31183
VCL	4.81983	5.22118	4.44141	4.45485	4.7303	4.45108
DEPDC1B	2.65488	3.92285	4.72925	4.30787	3.69767	3.98391
DAPK2	0.453128	0.780416	1.17013	1.10173	0.562293	1.24886
NSMAF	1.78703	2.95472	2.92121	2.68656	1.98359	2.01714
ADSS2	1.97451	2.95725	2.49917	3.05533	3.06687	2.69264
STAP1	0	0	0	0	0	0
TIMP2	4.9178	4.95417	4.88465	4.9621	5.07991	5.30548
RFC1	3.52519	3.70577	4.47958	4.11491	3.78689	2.77762
TBC1D23	1.97149	2.10921	2.84548	2.7727	1.46524	1.99006
CUL3	1.67391	1.11879	2.26434	1.95144	1.84931	1.69102
MYOM2	0	0	0	0	0	0
OTC	0	0	0	0.735097	0	0
CYP46A1	1.05475	1.03394	0.296493	1.21077	0.430698	0.449285
ZZZ3	2.12356	1.66749	2.18755	2.31409	1.4514	2.3177
SLC18A1	0	1.81035	0.628593	0.362922	0	0
USP2	1.08033	1.39265	1.93821	2.91695	1.72389	1.53098
CASR	0	0	0	0	0.148396	0.191846
TUBG2	4.25161	2.42962	1.3385	3.10567	3.23148	3.16302
RPL26L1	6.58911	6.99247	7.1889	7.25556	6.80419	6.81531
FLT4	6.29367	5.43373	4.18948	4.56163	5.38875	5.16426
NSUN2	1.50136	1.961	2.76905	2.69693	2.78924	1.66603
FBXO42	1.08345	2.4918	2.8873	3.16107	2.85109	2.65838
MFAP3	1.79952	2.0898	2.86888	2.31125	1.88434	1.59423
MRI1	3.04824	2.18129	2.56756	3.1283	3.42873	3.15246
METTL1	2.62719	3.89207	4.4486	5.02646	3.2772	4.52048
HOXC8	1.62557	1.59838	0	0.548644	0	0
AGA	2.76667	4.0048	3.81903	3.57865	3.39202	3.75155
PI4K2B	3.73463	3.0559	2.63566	2.96875	2.289	2.49548
BOD1L1	1.18346	0.946411	2.03417	1.63932	1.26041	0.978181
MAT2B	2.88238	2.38561	2.50152	2.81594	2.74153	2.56376
TLL1	0	0	0.610563	0	0.401995	0.507766
EDC4	0	0.484566	1.25757	1.75184	0.510123	0.875999
TRIO	1.17983	2.09117	2.07586	1.77168	1.55029	2.06206
VCAN	0	0	0	0.105938	0	0
CLEC16A	2.20652	2.29466	2.85012	2.92513	2.24367	2.49369
MSR1	0	0	0	0	0	0
CDH1	4.44237	3.99319	4.79213	4.5405	4.38021	4.42889
MTREX	3.44994	3.33263	3.87025	3.40642	2.95802	2.08139
DNAH5	0	0	0.118925	0.292831	0.143803	0.185993
ZFYVE16	0.573521	0	0.49928	0.366026	0.324468	0.221006
RIPOR1	3.32044	2.42511	2.40149	3.05535	2.28405	2.60433
C6	1.9717	1.04656	0	1.47659	1.09245	1.31415
RAI14	2.11262	2.9312	2.75991	2.78679	2.66105	2.51993
SOX30	1.95964	2.17386	0.688803	0.714648	0.804436	1.30447
PNKP	5.39361	4.56367	3.84682	3.95586	4.26256	4.16399
BEST2	1.5386	0.945799	0	2.38588	1.98289	2.46534
PHLPP2	0.489033	0	0.22762	0.393217	0.273181	0.752061
SPDL1	1.63757	1.34472	1.88081	2.01606	0	0.441503
STAU2	2.30349	2.49774	3.22287	2.94013	2.57027	2.82838
SLC66A1	3.37626	3.33979	3.16171	4.07228	4.04562	3.30895
CTNS	4.66937	3.82002	3.66087	3.97165	3.57527	3.3683
RTN4R	7.22264	7.31272	5.44916	6.0351	5.98836	5.83428
PHF23	5.81595	5.51849	5.878	5.86516	5.78968	5.40204
CDH10	1.24933	1.87914	0.662985	1.90692	3.142	2.61776
INPP4A	0.802174	1.39351	2.20868	2.04789	2.06005	1.40022
RAB27B	0.769465	0	0	0.209551	0.24126	0.309132
PSMA4	6.16258	6.30002	7.34691	6.76309	6.17241	6.02326
MYO16	1.71686	0.637847	0.569846	0.53007	0.797882	0.255698
LSG1	4.45941	4.43795	4.93421	4.84985	3.96779	4.50594
PARP3	1.3653	1.72208	2.32359	2.79599	2.90979	1.38056
TNC	0	0.328368	0	0	0	0
THAP3	1.16317	2.00472	2.51722	3.12095	2.94934	2.78342
RIPOR3	3.71544	3.34421	2.23944	2.54294	2.86195	2.43281
TDP1	2.55098	2.61351	2.35534	2.82992	2.98285	3.29143
AIFM2	4.22268	4.57953	5.70438	5.8703	5.47134	5.43565
C2orf83	0	0	0	0	0	0
SPATA7	1.97608	2.19108	0.950153	1.48035	1.09556	1.58022
MED17	0	1.61624	1.48521	1.18859	0.556202	1.19316
RETSAT	4.3868	4.8502	5.68991	5.44414	4.91966	5.4052
CAPG	2.85833	2.82356	4.28801	4.54985	3.62115	3.702
AP2S1	7.0969	7.24808	8.67729	8.93193	8.3232	8.60928
USH2A	0	0	0	0.283106	0	0
ZPBP	0	0	0	0	0	0
TG	0	0.526398	0.253138	0.380057	0	0
ADAM28	0.620455	0	0	0.308516	0	0
BARX2	0.741378	0.725276	0	0.674593	0	0
DCUN1D1	2.01227	2.03488	2.35399	1.65722	1.87378	1.40401
JADE2	1.71042	1.52522	1.80842	1.73085	1.19631	0.824308
ZIC2	3.80981	4.05692	2.77413	3.0838	3.21908	2.50501
LCP2	0	0	0	0	0	0
TRIT1	1.34667	1.70085	2.63901	2.44649	2.19783	1.6292
ADRB1	3.65665	3.41653	2.72694	2.43725	3.38225	3.322
GUCA2B	0	0	0	0	0	0
CUL7	1.1894	1.92665	3.05695	3.15118	2.65371	2.35773
CTNNA1	5.3762	5.71009	6.17653	6.05212	6.08961	5.96732
PHKA2	0	0	1.1693	0.782133	0.753272	0.848048
CNTLN	0	0.413893	1.34699	1.21043	0.867013	0.207285
EPHA3	0	0	0	0.422325	0	0
HSPA5	6.50062	7.15859	7.72719	7.3504	6.91708	6.62042
DSG2	3.60319	3.97431	4.43922	4.03868	3.99582	3.56147
GEMIN8	3.09754	2.83302	3.33225	3.2728	3.02863	3.04679
OFD1	0.405098	0.479262	0.971685	0.588273	0.504585	0.286734
GPM6B	0	0.510944	0.454411	0.661546	0.293727	0
MAGEC2	0	0	0	0.642348	0	0
PREX2	0	0	0	0.452842	0.147094	0.358197
WDR37	2.25311	3.25506	2.88403	2.74652	2.51183	2.79945
YTHDC2	0	1.80533	1.91319	1.66612	1.21767	1.07555
CTPS2	3.6835	3.92407	5.06289	4.84305	4.68487	4.93885
ATP6V1H	2.98433	4.64439	4.48117	4.71141	4.67202	4.2796
POLR2B	2.51258	3.08554	4.84428	4.73492	4.07082	4.22511
ATOSA	1.83163	2.69491	3.3371	2.37902	2.33143	2.04427
ARAP2	0	0.839061	0.426125	0.443586	0	0.350647
TPR	1.1535	0.673876	1.44827	1.29213	1.27707	1.25353
CP	2.07301	1.9803	2.50578	2.23766	1.07369	1.87147
KATNIP	1.35029	1.17357	1.45956	2.30849	1.45137	1.54939
DTNBP1	3.45018	3.04292	4.15564	4.19034	3.18947	3.14688
XK	0.981334	0	1.61508	1.1997	0.588195	0
ANO2	0.872865	0.489715	0	0.942712	0.717413	0.645085
C12orf4	0	1.80102	1.66199	2.06164	0.611705	1.25489
SCML1	0.938882	1.22501	1.73572	1.50134	0.774571	1.51902
WWC3	0.748241	1.21533	2.15537	1.70579	1.86152	1.10608
ARHGAP6	1.70814	0.869308	0.31044	0.91097	0.909644	0
FAM184B	1.32068	0.447967	0	0.872443	0.660282	0.326514
MAP4	2.51268	2.34665	3.39787	3.4685	2.57298	2.66873
GOPC	3.81463	4.03189	4.56106	4.10356	3.85858	3.59475
ROS1	0	0	0	0.323776	0	0
USP28	1.45437	1.42884	1.9813	1.45286	1.6995	1.1246
HDAC9	0.662945	0.19131	0.454795	0.404388	1.01229	0.759036
TSPAN17	1.77255	2.73109	2.99277	3.60307	2.24658	2.09697
NOP16	3.94223	2.83068	4.86558	5.29507	3.7581	4.26883
CC2D2A	0.757973	1.12171	1.30076	0.821005	1.05046	1.19476
RRM2B	2.50471	2.06432	2.71031	2.17845	2.1315	1.37047
ZNF800	0.903181	2.20042	2.89721	2.67932	1.42542	1.1246
TNFRSF17	0	0	0	0	0	0
SNX29	1.47746	1.66407	2.36658	1.71217	1.38598	1.64071
LMO3	0	0	0	0	0	0
MRPS10	7.31679	7.41131	7.91862	7.57836	7.30838	7.28989
GUCA1A	0	0	0	0.809709	0	0
RSF1	1.3884	1.87752	1.67481	1.58978	1.41778	1.06856
VPS13D	1.14642	0.437266	0.865879	1.01661	1.00234	0.729902
CELF2	0.543066	0.530511	0	0.491197	0.082751	0.550912
FAM120A	5.62499	5.70249	6.52433	5.97833	5.19311	5.24947
R3HDM1	3.56687	4.12488	4.53401	4.38019	4.49819	4.40122
COL9A2	2.80319	1.96618	1.59749	2.49654	1.51282	0.85692
KITLG	0	0.480248	0	0.623596	0.505614	0.869104
ERCC8	1.09974	1.17027	1.40832	1.3344	1.12514	1.15552
ADAMTS6	0.667716	0	0.321096	1.03182	0	0
H6PD	2.08562	2.14335	1.61416	2.5056	2.07482	1.50277
VAMP3	5.66679	5.8454	6.48023	6.42133	6.10139	5.90204
PER3	0	0.680836	0.336491	0	0.566218	0
UTS2	0	0	0	0	0	0
TNFRSF9	0	0	0.741612	0.611674	0.69138	0
EPN3	1.69552	1.66771	0.55988	1.94716	1.00874	1.53517
LTBP1	3.03621	3.54515	4.6338	4.10512	3.27556	3.11729
RCN1	4.81011	4.60241	5.69618	5.64071	4.41842	4.15544
ELN	1.34146	0	0.722248	2.61003	0.481598	0
RFC2	4.08404	3.89299	4.85819	4.82346	4.66915	4.54983
ARID1B	1.34285	1.1203	1.32812	1.28486	0.887947	0.892237
CLPTM1L	2.67539	3.31928	3.67091	4.06271	2.91872	2.96106
NEDD4L	3.14333	3.34037	3.86051	3.76849	3.82926	3.81618
FOXP3	0	0	0	0.714164	0.582281	0
PPP1R3F	1.72372	0	0.573068	1.82966	1.31453	1.7411
HEXB	3.17655	2.97121	3.99103	4.01474	3.35304	3.63455
PTCD2	1.4138	1.14653	1.37078	0.872486	0.976278	0.991146
NEXMIF	0	0.843643	0	0.446338	0.276304	0
JKAMP	2.76431	4.31285	4.58909	4.75997	4.50484	4.56055
DKK3	1.63589	1.70245	1.87901	1.39872	1.39697	2.19347
ARHGEF5	0.900293	1.98141	1.30329	2.62996	1.88201	1.74446
NFE2L3	3.45388	3.69611	3.57483	3.7099	2.61933	3.09567
MCUR1	4.39054	4.20158	4.6008	4.46867	4.09798	3.61937
LIMA1	2.3238	2.04148	3.02274	2.70287	2.57722	1.99609
LETMD1	1.81029	2.34003	3.29997	3.13538	2.62788	2.79735
SLC4A8	0	0	0	0.285025	0.101203	0.131455
LAMC3	0.645177	0	0.309001	2.00096	0.594423	0.25247
PTGER3	2.06365	1.19445	0.924507	0.435946	1.15858	1.65862
TNIP3	0	0	0	1.13307	0	0
MAPK9	2.95514	3.02075	3.66479	3.35638	2.94283	3.29006
COL23A1	0	0.64363	0.985223	2.67534	1.22917	1.36106
BCAR1	2.8131	2.86018	1.25858	1.61672	2.44867	2.32064
FHIP1B	0	1.35376	1.89167	1.64606	0	0
HERPUD1	5.749	5.532	6.28105	5.91986	5.64775	5.67193
HOMER3	2.43811	2.5882	1.80559	2.63902	2.3746	2.24695
RAD51	3.19736	3.60002	4.13877	4.38853	3.81656	3.59532
POLQ	0	1.04777	0.550808	0.685987	0.36014	0
PIK3CB	2.07536	1.67265	2.18265	1.89141	1.73338	1.7648
CYBA	5.17524	4.12865	3.24282	3.82476	4.22357	3.17177
THOC3	2.42887	2.39606	3.36256	3.08031	2.96275	1.99058
HEBP2	4.66379	5.28098	5.483	5.32971	4.79015	4.6407
MPHOSPH9	0.574562	1.65109	1.29305	1.56251	0.590257	0.221456
PLEKHA5	0.981039	0.961243	1.37352	1.49626	0.897283	0.772077
PRSS8	0	0.866965	0	2.60287	0.523779	0.655016
SIKE1	3.37962	3.70696	4.61742	4.09833	3.87756	3.87107
RRP12	1.98375	2.15325	3.17163	3.45491	3.08429	2.68074
FNIP2	1.50399	1.69239	2.85238	2.19049	1.04774	1.59639
MSMO1	2.18112	2.81054	3.31955	3.32468	3.87753	3.48415
TTC17	2.19223	2.089	2.96429	2.68825	2.44315	2.00963
ALX4	0	1.65065	0.457131	0.475666	1.4952	2.09881
FSTL4	0	0	0	0	0.255852	0.327384
FOXN3	2.2065	3.0825	3.47835	3.24374	2.5898	3.11492
METTL24	0	2.06766	1.07882	1.85673	0.747094	1.87651
AKR7A2	5.919	5.03062	6.66125	6.50616	5.99889	6.07266
MRTO4	4.06847	4.69658	5.55283	5.71783	4.15482	3.84566
NNAT	0	0	0	0.880891	1.56544	0
USE1	7.25148	7.41255	7.85789	7.6219	8.1407	8.25501
MCF2L2	0.311945	0.555252	0	0.372432	0.391516	0.690587
NRIP2	0	0.521531	0	0	0	0
LAMA3	1.45402	1.67769	1.54389	1.34702	1.08646	1.34139
AP5M1	1.73258	1.86217	2.78741	2.42789	2.3222	2.26544
ANAPC4	2.95826	2.72183	3.34741	3.32398	2.62306	2.89342
KCNQ1	6.06929	5.46763	3.9077	4.38284	5.34955	4.90727
TRAPPC3	5.30706	5.72162	6.09158	6.04446	5.81715	5.89842
THRAP3	2.07177	1.35488	3.77249	3.14063	1.74204	1.96256
PHPT1	12.2795	12.1318	10.4247	9.66415	10.5037	10.2521
ENTPD2	8.42921	7.91555	6.31194	6.02634	7.07068	7.05988
LY75	0.363178	0	0	0.326573	0.198989	0
ARID4B	1.2423	1.47025	1.7285	1.81762	1.26976	1.2567
OPN3	1.89037	1.2118	2.32576	2.42077	2.60178	2.15152
SDCCAG8	1.9419	1.50712	2.07383	1.7277	0.984712	0.973679
PTPRN	0	0	0.332839	2.62411	0.560515	0.272346
HHAT	0	0	0	0	0	0
KIF1B	2.66224	2.92756	3.5924	3.43495	2.81934	2.94263
FOXC1	5.18735	3.79929	3.48348	2.78586	4.19597	3.83849
TBC1D22A	2.9334	3.21726	4.02369	3.93625	3.72795	2.9248
SYNE2	0.20887	0.155244	0.787258	0.500533	0.0287406	0.144909
PLEKHH1	0	0.294366	0.479606	1.0235	0.163837	0
ATP9A	3.45822	3.10261	4.09869	3.91937	3.78062	3.70822
SPO11	0	0	0	1.15507	0.777636	0
CBLN4	2.53477	1.35283	0	0.437854	1.16261	0.624823
CHRDL2	0	1.74895	0	0.442697	0.876845	1.90493
FAM168A	3.31442	3.58875	3.83438	3.85508	3.26087	3.36743
RELT	2.34308	2.52446	1.4465	2.26183	1.63447	1.8019
GALC	0.806005	1.67042	2.05993	1.49892	1.81277	0.8167
NOP58	3.35589	3.89228	4.65127	4.0481	3.6929	3.14279
SZRD1	2.06666	3.04191	3.71773	4.24215	3.48034	3.47174
KCNH2	3.56579	2.48309	1.47379	2.55781	1.92624	2.02986
CUL1	2.55002	3.42489	4.4309	4.53742	4.03281	3.86665
FAM114A2	1.73049	2.25014	2.30094	1.24586	2.13546	0.836921
CYFIP2	2.94122	2.9716	4.01419	3.86303	3.81418	4.0404
TAB2	3.55179	3.7044	3.76361	3.44437	3.28387	3.23192
GINM1	3.85226	2.8055	4.17637	3.20185	2.82313	2.01406
EIF2AK2	0.542779	1.68742	2.10061	0.935116	1.08472	0.695657
USP36	2.26513	2.06108	2.94111	2.81411	1.95608	2.1713
KMT2C	0.360213	0.351381	0.816218	0.647356	0.424279	0.365743
MCOLN3	1.71504	1.51096	1.38495	1.59743	0.987645	1.34964
CCDC85A	0	1.1319	1.02712	0.964552	0.963171	0.872696
PUM2	3.03968	3.28975	3.43159	3.24688	2.87657	2.72987
MRPL43	4.64103	4.25943	5.24781	5.44842	5.5889	5.36227
ITIH4	0	0	0	0.443678	0	0
ITIH1	0	0	0	0.798132	0.36375	0
HPF1	4.69013	5.34488	5.93212	5.30514	5.04664	4.8405
ZFR	5.73104	5.89817	6.52065	6.0817	5.51155	5.24268
ZNF280C	0	0.612053	1.25159	0.567802	0.35701	0.452694
NPFFR2	0	0.98604	0	0	0	0
PHF21B	3.23141	2.91227	1.47361	2.45108	2.84364	1.09651
TRAF1	0	0	0	1.16947	0	1.10152
RC3H2	1.06343	1.53984	2.66784	2.42018	2.09286	2.23147
IL17RB	4.06457	4.09617	4.77097	4.73975	4.45693	4.4449
TRAF3IP2	1.13554	0.828599	1.51548	1.83475	1.16147	0.857483
GYG2	0	1.59958	2.51528	1.66084	2.50466	2.10595
DCBLD2	2.19382	3.45873	4.0296	3.52475	3.0484	2.96716
SERPINB3	0	0	0	0	0	0
SOAT1	5.06105	5.26441	5.30027	5.04136	4.44761	4.77383
PKP2	3.67624	3.26208	3.68409	3.2139	3.24761	3.05768
MSH4	0	0	0	0	0	0
F7	5.7211	5.81971	6.32631	6.4641	5.52054	6.10275
GDI2	6.13909	6.34108	6.97489	6.97756	6.47158	6.92394
PRDM1	0	0	0	0.582125	0	0
ATG5	3.54807	3.71536	4.39304	3.54589	3.06502	2.6874
TMCC3	1.34949	1.86177	1.85716	1.76738	1.76538	1.36464
PITHD1	1.73111	3.32524	5.01977	4.79507	3.79537	3.58665
MTA3	2.93932	2.99087	3.67869	3.39418	2.81373	2.66271
USP13	1.4048	1.2881	1.8125	1.6075	1.24009	1.42032
ATP11B	1.40388	1.8749	1.96533	2.25512	1.82839	1.31537
LAMC2	0	0	0	0.498749	0.253807	0
CDK14	1.95367	3.28272	3.25091	3.13908	3.25348	2.82593
SEC61A1	2.0051	2.94471	3.94558	4.13148	2.71406	2.80469
PPP1R12A	1.43274	1.61627	2.90278	2.16602	1.21234	1.37019
RASGRF1	0	1.56814	0.279769	0.641984	0.780616	0.228169
CAMK2B	3.59495	3.37902	2.13936	3.57828	3.19222	3.00026
CROCC	2.31498	2.01353	1.42439	2.60965	2.05472	1.76884
POLR3E	0.339943	0.600968	0.644034	0.614037	0.425665	0.239052
ATP2B4	1.04337	0.331054	0	0.556595	0	0
ZC3H11A	0	0	0	0	0	0
RIOK2	2.48334	2.94441	3.31418	2.87109	2.63674	2.85379
YIPF1	5.34393	5.06616	5.15404	5.20863	4.86503	5.04032
NDC1	5.17968	5.82171	6.34904	5.94343	5.46972	5.80872
DGKG	0.298256	0.290795	0.256456	0.139995	0.236313	0
FLYWCH1	2.1985	2.79982	2.77161	3.60295	2.39246	1.86309
UNKL	2.59575	1.71779	1.43799	2.3932	2.29565	1.66318
TBXAS1	1.78587	0.482098	0	0.445841	1.30784	0.635538
PARP12	2.22018	2.32286	3.61321	3.60447	3.5108	3.9032
ALDH18A1	5.90703	6.40569	6.03894	6.10505	6.0396	6.20488
TARBP1	3.98443	3.65509	4.05003	3.7942	3.32097	2.95936
GATB	2.28218	1.97175	2.51804	2.99159	2.11348	2.77065
MXD1	2.52666	2.84287	3.01074	2.65141	2.46228	2.40785
CDK17	1.35557	1.33109	1.4064	1.1444	1.14285	1.04082
DNAJC25	1.55378	2.51247	2.99446	2.7188	2.45962	1.85838
SLC2A3	0	0	0	0	0	0
PSD	1.8194	0.863801	0	1.85547	1.45542	0.652461
CTDP1	0	0	0.756323	1.89044	0.506234	0.63396
YBX3	2.64676	3.31544	3.57253	3.57253	2.78471	2.12799
STYK1	0	1.27794	0	0.722654	0.46315	0.582034
WNK1	3.66322	3.8972	4.05035	4.00718	3.74784	3.53427
RPS17P5	0	0	0	2.69648	0	0
CCAR1	3.34366	3.84283	4.7015	3.79915	3.81866	3.44297
OGFR	6.7215	6.42563	4.45204	4.62445	5.14893	5.41992
GNA15	0	2.3237	0	2.78459	1.94038	0.696859
CREB3L3	0	2.49257	3.17999	3.20723	2.56504	1.1961
PIGV	2.72512	3.10087	2.92653	2.98499	2.79911	2.20007
PTPRU	0.810987	1.75878	0.400021	1.58902	1.29961	1.18853
SNRNP40	1.8455	0.705341	1.90552	2.41029	1.87975	1.21377
RIMBP2	0.952517	0.649279	0.260699	1.02676	0.626292	0.708705
COL11A1	0	0	0	0.244314	0	0
QSER1	3.98079	3.87832	4.12447	3.6537	3.2978	3.2423
MPC1	6.1184	6.22335	6.34163	6.26597	6.04128	5.94995
ACAA1	0	0	1.23394	0.959253	0.632048	0.16387
BCAT1	2.75295	3.0153	3.77809	3.25152	2.3843	2.10258
HDAC7	2.01668	1.94071	2.89757	3.2228	2.75942	2.15182
LZTS1	0	1.19445	0.458573	1.12167	0.847002	0.677356
PRDM6	1.67111	0.73451	0.548574	0.165001	0.709183	0.245149
WNT8A	0	0	0	0	0	0
SPAG4	4.55721	4.41646	2.4716	2.79781	3.75259	2.608
NCKAP1	2.51115	2.8044	3.69442	3.43072	3.18514	2.96939
MRPS35	4.89389	5.03329	6.35327	5.99055	5.44318	5.41384
GUCY1B1	3.11584	1.80144	1.39179	2.27145	2.82949	2.2931
SFSWAP	1.99188	2.60093	2.64494	2.82993	2.15745	2.42644
TNK2	4.34687	3.86892	2.32491	3.15385	3.59215	3.70117
MON2	1.36397	1.72058	1.51932	1.52887	1.67606	1.43725
CDH3	0	0.468247	0	0.432882	0	0
ARSF	0	0	0	0	0	0
GPBP1	2.5042	3.79446	4.33156	3.65279	3.27081	3.54817
DGAT2	1.18622	0.696136	1.53151	1.09218	1.10653	0.282484
ZNF112	0	1.18513	1.6868	0.904511	1.2349	0
CS	5.74858	5.81577	6.12334	6.26027	5.87216	6.23866
LTK	3.64984	3.0037	2.48207	2.85738	2.94754	2.06455
MRPS24	1.96364	1.74428	1.39942	1.44146	0.584485	0
ELMO2	1.71914	1.31386	2.18906	2.75786	2.36325	2.28897
WAPL	3.60815	3.44158	4.03644	3.64228	3.67218	3.54562
VMP1	6.4192	6.59741	6.96915	6.8183	6.73911	6.64774
APPBP2	2.34416	1.51531	1.84422	1.91475	1.80806	2.45792
POLD1	4.52144	4.07856	2.8193	3.81078	3.84079	3.80664
SEZ6	1.01379	0	0	2.55127	0	0.758116
EIF4B	4.24638	4.04002	4.15577	3.92533	3.75804	3.86916
SLC6A16	1.26578	1.24231	1.47751	1.52088	2.09271	1.75772
BICRA	3.63602	3.61824	2.14338	2.8612	3.38788	3.32313
SPHK2	4.08229	3.53662	3.19727	3.4901	3.25701	2.80207
RPL18	7.98439	8.1518	8.78671	8.85457	8.80521	8.77341
CA11	0	0	0	1.95364	0	0.909571
ISOC2	2.47881	3.38572	2.95998	3.82712	3.86683	2.39673
U2AF2	3.99758	3.71513	3.15822	3.50854	1.83941	1.98625
EPN1	3.63765	3.62514	2.23163	2.90218	3.21974	2.98005
MED29	4.17555	3.97118	4.87597	4.76652	3.52548	4.01261
AHRR	1.21994	1.02441	0.29304	1.84614	1.32826	1.28844
GSC2	4.40353	2.7229	2.82787	3.78465	3.48151	2.9093
ZNF275	0.694883	0.927891	1.74787	0.866823	0.213924	1.03505
MTMR1	2.88224	2.49766	2.33595	2.06392	2.2957	2.08469
GPC1	7.3819	6.88563	5.59408	5.63266	6.19335	6.24977
ADCK1	0	0	0.488904	2.13115	0.988482	2.08059
HAGH	4.94415	3.78682	3.0554	3.44149	3.3739	3.79517
RNF4	5.01526	4.95959	5.38401	5.27158	4.83421	5.06653
CASP8	1.25889	1.01148	2.08585	2.03235	1.05632	0.959686
LIMCH1	0.947244	1.59967	1.82999	1.70715	1.71275	1.60693
INTS13	2.10294	3.35245	4.85393	3.96569	3.04209	2.45176
TM7SF3	3.34465	3.84385	4.98392	4.91932	3.92558	3.64295
DLX3	0	0	0	2.29668	1.95524	0.704574
SPA17	2.43217	1.41291	1.88364	2.32494	2.29643	1.40972
TSPAN32	5.4858	5.28847	2.90044	3.65928	4.93856	4.06679
CCN5	0	1.30809	0	1.23092	0.835361	0
DMRT3	1.5206	1.24069	0	1.16608	0.568358	0.708289
ST3GAL6	1.58454	1.35339	1.01154	0.916119	1.40738	1.66424
ATP2C2	0.753314	0	0	0.68569	0.437489	0
NGFR	1.14883	0.670709	0	1.72055	0.958582	0.868421
CDON	0.814781	0.453157	0.402159	0.642764	0.543506	0.51502
TAF2	1.1638	1.3264	2.30465	2.21614	1.37974	1.24319
HIPK2	1.70434	1.81154	1.79081	2.44322	2.05921	1.72162
TNPO3	2.90078	2.7582	4.23324	3.69584	3.69766	3.5811
BORCS8-MEF2B	0	0	0	0	0	0
RFXANK	2.32997	2.78137	4.06873	4.47402	3.44426	2.53131
TMEM161A	4.49248	3.47045	4.16344	4.63578	3.93434	4.642
LPAR2	2.95936	2.10275	1.95259	3.15289	2.30435	2.15309
CTSA	1.73798	1.2747	2.23565	1.92038	1.2373	1.12971
SUGP2	1.99149	2.79353	3.86941	3.15772	2.70842	3.18194
SLC12A2	4.38366	4.75474	5.23177	4.8802	4.24557	4.55253
SNX24	3.04532	3.61916	4.18654	4.12252	3.42572	3.62272
EYA2	0	0	0	0.207339	0.443526	0
CNN2	1.91448	1.00718	2.50906	3.47756	2.30312	2.31963
ABCA7	4.63892	4.07411	2.9408	4.03492	3.87903	3.93164
SNCAIP	0	0	0	0	0	0
DDX20	2.75334	2.02548	3.28634	3.00132	3.15974	2.64577
BTBD1	1.79891	3.4523	3.82045	3.37181	2.97925	2.37975
FAR2	0	0.237692	0	0.725808	0.131145	0
BCAS1	0	0.763883	0.85664	0.510669	1.07907	1.63689
POU1F1	0	0	0	0	0	0
CHI3L2	0	0	0	0.421602	0	0
SBNO2	2.90349	2.63016	1.19663	1.7155	2.38836	2.62587
PMS1	2.23302	1.70014	2.17859	1.61014	1.81137	1.81161
HMG20B	4.22065	3.74319	1.91372	3.04421	3.89166	3.69679
CALCRL	0	0	0	0	0	0
TAF11	3.96376	4.02367	4.68595	4.51529	4.53957	4.36188
ANKS1A	3.40729	3.78521	3.9801	4.20102	3.53391	3.49712
AP3D1	6.82704	6.75397	7.12913	7.06543	6.71694	6.74344
ZNF76	2.2377	1.05945	2.51658	1.92727	1.95611	1.32908
SLC9A3R2	7.02276	6.60797	5.46318	5.29166	6.12315	5.89698
NTHL1	5.29931	5.12051	5.12215	5.27572	5.40133	5.01374
BLTP3A	3.97761	3.63227	3.61708	3.8983	3.11943	3.31245
GNAI3	3.53484	3.77997	4.49076	4.27985	3.84706	3.55758
IPO5	6.14767	6.68225	6.56491	6.44651	6.18894	6.18627
OAT	4.23685	3.16308	4.0665	3.35653	2.48859	2.91831
WDR3	1.97942	2.52859	2.85463	2.73538	1.96888	2.05689
PKN2	1.06787	2.18699	2.84626	1.77917	1.70739	1.99074
WDR18	9.15653	8.82664	7.63515	7.67797	8.26885	8.13471
TRAM2	0	0.761777	1.89794	1.88672	1.13824	1.43196
NTN1	4.8723	4.78412	3.62247	3.90178	4.57512	3.94397
GLP2R	0.914567	0.895736	0.807089	0.836225	1.37869	0.926294
MCM10	3.35605	3.81013	4.24801	3.88104	3.74535	3.54266
DGKA	0.584198	0.313488	0.276718	1.21972	0.471833	0.420713
ERBB3	4.28609	3.90898	4.958	4.79137	4.00102	4.02924
ROPN1	0	0	0	0.319082	0	0
ANKRD44	0	0.967486	1.11454	1.09325	0.592295	0.485283
KARS1	6.91241	6.91275	7.26038	7.33448	6.92152	7.15778
ADAT1	0.867073	2.96536	3.7983	3.27545	2.61078	3.095
PDIA5	3.44835	2.93147	2.22492	3.20939	2.45487	3.02606
TBC1D22B	3.04971	2.57423	3.35766	3.79926	2.95802	2.15594
NDUFB4	8.76844	9.10174	9.02468	8.89985	8.92259	8.97917
SPEN	1.87467	2.0285	2.3491	2.57428	2.15218	1.4308
MYLK	1.08332	1.70209	2.19791	1.77785	1.65405	1.8269
ZC3H15	4.60422	4.83481	6.20309	5.7803	5.05638	5.00325
MAP2K4	3.29717	3.05278	3.37151	3.50874	3.78382	3.18349
PACC1	4.04904	4.80149	5.02119	5.01964	4.36754	4.89321
SNAP91	2.01139	0.796592	0.715483	1.00641	1.74394	1.72827
SLK	0.697601	0	1.03805	0.975012	0.850509	0.507661
CYB5R4	2.37619	1.92682	3.4282	2.63944	2.04021	1.80225
COL17A1	0	0	0	0.713761	0.246496	0
GSTO2	1.47378	2.44479	2.07946	2.4314	1.63183	1.69553
SEC61A2	1.19363	1.80877	2.56242	2.89254	2.66005	2.64123
PRKCQ	0	0	0	0.422715	0	0
TLE2	1.14711	1.9829	3.0361	3.40146	2.2526	2.66793
ASB1	2.3458	1.72953	3.39401	3.46476	2.8386	3.35502
FAM107B	3.79986	4.31147	4.98745	4.61012	4.34303	4.4235
ME1	5.75104	5.82786	6.52085	6.21673	5.62569	5.72046
TBC1D1	3.23884	3.5255	4.20378	4.37703	4.16169	3.53043
CDK13	3.7231	3.39162	3.41862	2.92396	2.78909	2.87714
MTHFD2	5.1796	5.97495	6.50378	6.2472	5.52558	5.4356
SLC9A7	1.00735	0.316816	0.715285	1.08448	0.72457	0.89257
FOXJ2	2.53685	1.73781	2.34163	2.66177	2.52515	2.41785
YBX1	9.18011	9.43585	9.87158	9.7373	9.18418	9.17508
PDE4A	1.69442	1.82258	1.68268	3.03465	1.886	1.71164
PPP2R5A	3.78533	3.8756	4.94436	4.17172	3.10398	3.61771
CTNNA2	0	0	0	0.375008	0	0
ELAVL1	5.86299	6.26092	6.26208	6.02803	5.67075	5.59669
TIE1	0	0	0	1.73775	0.256061	0.327646
DIP2B	3.28778	3.48303	4.30527	4.04005	4.03106	4.14411
SMARCD1	4.20777	3.85764	4.56341	4.65412	3.60347	3.68424
KDM4A	1.96983	1.93985	1.95718	2.18892	1.46382	2.10357
NFYC	0.880933	1.95014	2.5826	3.31642	2.63634	2.58363
ZMYND12	0	0	0	0	0	0
SLC9A3	6.6996	5.82778	4.44489	4.8132	5.1271	4.86912
NGEF	3.35341	3.74353	4.46825	4.50207	4.06114	3.85076
ASPM	1.63295	0.494347	1.87585	1.42137	1.33342	0.51359
CD84	0	0.613184	0	0.312292	0	0
ELOVL1	2.81449	3.67084	5.26632	5.28294	4.72586	4.27938
SPI1	0	1.76673	1.62911	0.630611	2.27203	2.94562
POLR1H	5.57518	5.48278	5.9003	5.8794	5.67752	5.98076
MPPED2	2.50068	1.89472	2.30656	2.01161	1.19151	1.90264
CLDN18	0	0	0	0	0	0
ZBTB11	1.3923	0.559762	1.54947	1.05764	0.81195	0.912048
ATXN3	0.607666	0.81884	1.47238	1.11241	0.624085	0.438575
GOLGA5	2.86619	2.27008	3.36827	3.33236	2.82671	2.77976
FGFR2	2.47383	2.54107	2.96521	2.68024	2.9668	2.90635
LRRC40	0	0.896909	1.70176	1.56895	1.24739	1.13923
ISOC1	4.88525	4.93818	6.05345	5.48437	4.89887	5.10649
EML1	0	0	0.56086	0	0.367145	0.465135
TRMT11	2.17758	1.65151	0.804277	1.24376	0.93381	0.377141
THUMPD1	2.99616	3.48272	3.85453	3.81499	2.88945	2.30582
MSANTD3	3.11493	3.60616	4.85369	4.52996	4.20326	4.26244
KIF26A	8.21627	8.29349	6.45243	5.96875	6.87444	6.62536
ATG2B	1.27167	1.02255	1.55923	0.957089	1.6327	0.970364
ARFGEF1	0.93482	1.47142	1.55121	1.8597	1.27083	1.05803
ACSM2B	0	0	0	0.0956468	0	0
ZFAT	1.70735	1.07143	0.970549	1.5596	1.30051	0.971158
MTFR1	3.27977	2.82554	3.354	3.25955	2.42233	3.00304
STAG3	0	0.356762	0.57415	1.01731	0.200457	0.257842
FECH	1.89453	2.24615	3.1168	2.98815	2.05643	2.4064
MYO9A	0.802598	0.164289	0.960256	0.411673	0.253693	0.116539
DDX3Y	0	0	0	0	0	0
PFKP	0	1.81644	0.631605	1.05586	1.66794	0
IDI1	2.65141	3.07381	2.89993	2.75058	2.93956	3.16389
SP100	0.440055	1.02886	1.04084	1.18016	0.718026	1.22062
KLF6	2.35211	2.3197	3.86431	3.70305	2.60665	2.65328
PLPP1	2.90937	2.26297	1.91016	1.95971	2.33281	1.86807
NEO1	1.79828	0.680236	0.837681	1.16155	0.400615	1.3049
TRAM1	7.13671	7.38474	7.74801	7.06092	7.46677	7.2833
PHKA1	0	0.47089	1.42286	1.55451	0.864166	1.38698
TNFRSF1A	1.76452	2.34481	3.72093	3.91609	2.96587	2.65194
CACNB1	1.27548	0.757685	0.379493	2.20943	1.07113	0.973546
EVI5	0.757933	0.588788	1.3007	1.10425	0.739369	1.33533
STOML1	0.973826	0.303756	2.02232	2.12717	1.51993	1.71745
PKM	4.95382	5.03284	6.49854	6.51846	5.34517	5.44885
DHX29	2.03303	2.70337	3.21658	2.22011	1.64635	1.78542
DNTTIP2	1.88052	2.38902	3.06762	2.73397	1.97988	1.89868
METTL22	3.34497	3.91688	4.96646	4.74843	4.87765	4.8663
TP53BP1	0	0.462319	0.729586	0.60134	0.679991	0.547066
TRO	0	0	0	0.222215	0	0
RRP15	0	2.65293	2.68281	2.47075	1.3149	1.33297
RHOA	6.15564	6.47137	7.07412	6.95023	7.04624	6.92612
DHX8	3.37432	3.12836	4.04241	4.43853	4.1556	4.16993
PMS2P4	0	0	0	0	0	0
PRKCZ	3.85095	3.44275	2.28821	2.98249	3.09265	2.25603
ZFY	0	0	0	0	0	0
IARS2	4.26952	4.18497	5.63041	5.33941	4.79537	4.68963
SYT1	0.616079	0.829432	0.293516	0.960117	0.498589	0.239587
NAV3	0	0	0.402282	0.590112	0.134973	0.471186
IDH3G	4.07687	3.77746	4.2019	4.65766	4.32609	4.32206
ROGDI	3.22826	3.02195	2.65958	2.9653	1.95731	2.83817
PDZD4	4.33347	4.37577	3.02355	2.96849	3.78126	3.01589
ATP2B3	1.76875	1.3344	1.21762	1.28816	1.63904	1.91686
ROCK1	1.49604	2.18293	2.27967	1.64183	1.76994	1.51214
CBFB	2.68214	3.77022	4.94637	4.79104	4.17595	3.86759
PDK3	0	0.507118	0.166474	1.06292	0.606153	0.753209
HYAL2	2.74441	1.41311	0.568461	2.33556	1.86827	1.34865
HDAC4	2.29595	1.40168	1.94899	2.60584	1.33077	1.21801
RASSF1	0.752199	0.735916	1.11065	2.21533	1.79701	0.947358
FGFR3	9.34394	9.03546	7.55422	7.23126	8.19596	8.01553
IFI35	1.83776	1.17103	4.82074	4.31099	3.83808	2.42372
HEATR6	2.19494	2.32246	2.62142	2.71319	2.2877	2.35794
COASY	2.5852	2.5516	3.39665	4.20747	2.69832	2.5018
PLEKHH3	3.38487	3.31178	2.71295	2.95468	2.95941	2.95656
MEF2A	2.88066	0.755036	0.924938	1.52746	0.936172	0.970364
OTUD5	1.32909	2.92941	4.58863	4.08222	3.42861	3.78898
TFE3	0	1.96822	3.01883	3.30823	2.5735	1.94279
TBC1D25	2.26698	2.03205	2.40783	2.3068	1.85867	2.52143
ACSL4	4.3371	4.95362	5.0496	4.49411	4.41775	4.61405
INPP5A	2.33475	2.85342	2.68365	3.33954	3.27901	2.69746
GPKOW	4.26622	4.70761	5.60427	5.00128	5.30323	5.82473
GRIPAP1	0.390772	0.539782	0.480562	0.697029	0.215028	0.611176
FTSJ1	4.07013	4.03215	4.51921	4.46126	4.18822	3.87682
PRR11	6.18524	6.53285	7.58326	7.34542	6.51685	6.46293
REEP1	1.29476	0.771132	0.692037	0.645483	0.555126	0
ATP11A	2.82999	3.27064	2.51591	3.57112	3.21166	2.87555
POLR1A	2.55172	2.43773	3.35263	3.26779	2.55901	2.46306
LAPTM4A	8.15318	8.38333	8.58844	8.26208	8.54093	8.70312
TTC7A	1.08727	1.06602	1.45769	2.08536	0.472372	0.918375
IP6K2	3.18063	3.57225	3.79781	3.98321	4.4022	3.90522
STON1-GTF2A1L	0	0	0	0	0	0
SRBD1	1.99914	1.96894	1.98639	2.65999	2.12285	1.89175
KIF2A	1.88907	1.32334	2.03863	2.11844	1.72031	1.28747
RASGRP2	5.46223	4.74317	3.26271	3.62117	4.27055	4.48254
PSME4	3.86615	3.62298	4.32964	4.59965	4.16323	4.45234
IFT80	0	0	0.380247	0	0	0.56844
SIRT2	0	0	0.755374	0.239041	0	0
ERLEC1	2.95503	3.22638	3.92353	3.62539	3.19677	3.38886
PPP2R5B	2.00021	0	1.53919	2.80555	1.35064	0.593392
PYGM	0	1.03726	0	1.21445	1.08287	1.30337
PAGE1	0	0	0	0	0	0
PITX1	4.21526	4.17705	5.20858	5.2371	4.78047	4.03534
TRPC7	0	0.722854	0	0.374964	0.428245	0
MAST4	1.44361	1.74049	2.34471	2.37782	1.70753	2.01191
ADGRF5	0	0	0	0.225798	0	0
SDK2	1.81897	0.863529	0	2.07904	1.06249	1.00023
ADAM7	0	0	0	0	0	0
NUP133	4.06613	4.534	4.21376	4.00727	3.54932	3.6789
NUCKS1	5.08023	5.98906	6.79762	6.61638	5.97243	5.73395
VPS35	4.21797	5.3852	5.72165	5.26093	4.89557	4.61684
DNAJA2	3.6088	4.65857	4.49583	4.43754	4.3174	3.74744
BCL3	2.09036	3.02312	3.88766	3.77096	3.1694	2.93176
KCNAB2	3.0459	2.30817	1.23433	2.08846	1.88757	2.10385
ABCC9	0	0	0	0.0894561	0	0
GAL	4.81474	4.67292	4.9337	5.40237	4.32425	4.96558
CLEC2D	0	0	0.386242	0.402287	0	0
FUNDC1	4.64743	4.3574	5.49705	4.88122	5.17882	4.67131
MAOB	4.93554	5.31987	6.07415	6.14029	5.34282	4.95959
RORA	0.671071	0.194054	0.58659	0.545853	0.544961	0.487178
DRD4	0	0	1.94294	0	0	0
TGFBR3	0.666968	0.652141	0.582904	0	0	0.262212
PLA2G10	0	0	0	3.07655	1.44978	0
HES2	3.3678	2.87694	2.47016	2.30156	2.56977	1.81941
ATP1B3	3.85636	5.6077	6.29473	6.29971	5.43615	5.07305
NEDD4	1.4188	1.89233	1.64458	2.07655	1.78656	1.32972
PIGB	0	0	1.26917	1.68529	0.363679	0.95677
MAPK6	3.80736	4.05445	4.85072	4.39365	4.74836	4.73737
GNB5	2.13865	2.1678	2.77531	2.69941	1.46384	1.72616
RAB27A	3.544	3.4512	3.82514	3.79844	3.54532	3.86411
HDHD5	3.48706	4.16044	4.84214	4.9499	4.54995	4.61772
UFD1	4.19683	4.9376	5.26503	4.99847	4.78141	4.58678
LRP6	0	0	0.693971	0	0	0
GUCY2C	0	0	0	0.341246	0	0
SCT	0	0	0	0	0	0
PHRF1	0.521748	0	0	0.367353	0	0
ELP1	5.01681	5.10169	4.51255	4.05145	4.28275	4.21301
NUCB2	2.71958	1.89385	3.25074	2.57479	2.3337	2.5202
PFN2	6.47608	6.72261	7.46318	7.05243	6.81872	6.72402
PTPN3	1.59331	1.88647	2.56392	2.5664	2.47508	2.30273
SPTB	0.422985	0	0	1.35022	0	0.299925
DAPP1	0	0	0	0	0	0
FGF10	0	0.46781	0	0	0	0
SLC44A1	3.34581	3.61949	3.95373	3.69278	3.47295	3.57473
TMEM260	1.52281	1.64403	1.75725	1.62211	1.904	1.18315
SMG6	0	0	0.48961	1.21588	0.167643	0
EXOC5	1.59499	1.66066	2.14529	1.3863	1.35961	1.06802
CLTCL1	0	0.573024	1.04406	2.58656	1.026	1.33949
FGF22	8.56288	8.20249	6.49329	6.30459	7.13052	6.75077
FSTL3	4.33009	3.88139	3.61626	4.22491	4.02164	3.58389
DGCR2	3.44534	2.74081	3.61321	4.19843	3.0563	2.55582
RNF126	5.91031	5.78028	4.37797	4.58511	4.79616	4.91736
MNT	3.51455	3.2187	2.70512	2.91747	2.83514	2.90375
ZXDC	1.90737	1.74022	1.45834	2.07193	1.72675	0.86108
JMJD6	2.78904	3.49377	4.29279	4.68022	4.2478	4.04139
POLB	3.26213	4.32918	5.49822	5.01449	4.61288	4.30274
ST6GALNAC1	0	0	0	0.73	0	0
WIPI1	1.98647	0	0.702579	1.79278	1.33951	0.32329
FRMPD1	0	0	0	0.462864	0.28715	0
GBA2	1.63185	1.6046	1.68825	2.86531	0.858673	2.74306
NDST1	1.04274	2.16323	1.79477	2.28711	1.73457	1.65862
ASNS	0	0	0	0.29681	0.340247	0
AP3M2	1.38208	1.82308	2.02211	2.80108	2.30518	2.26709
CNGB1	0.427392	0	0.369692	1.50381	0	0.553582
ST6GALNAC2	0	1.39661	0	1.99289	0	1.43744
CHAT	1.10284	0	0	1.64246	0	0.332842
PABPC1	7.82664	7.93154	8.70201	8.49336	7.86823	7.7926
TESK2	0	0	0.716587	0.418956	0	0
CFAP20	3.57883	1.64586	3.22457	3.42176	2.96129	2.44779
CSNK2A2	1.55864	3.05859	3.20807	3.07834	2.56089	2.26129
PTPN21	1.57129	0.400035	1.25812	1.20933	1.338	1.22485
EIF2B3	3.30263	3.80047	4.4367	4.36963	4.27238	4.3608
CAMK2A	0	0	0	0.914329	0.497788	0
TCOF1	2.17807	2.66821	3.63059	3.60236	2.69249	2.37422
CDC42	0.270965	0	0.121029	0.297711	0.146325	0.275253
OSBPL3	2.24462	2.75633	3.02265	3.25882	2.50298	2.99535
EPHA8	1.51367	2.77891	1.36269	2.71301	2.19994	1.52987
SLC12A3	0	0	0	1.34381	0.275857	0
RAD18	1.289	1.78931	2.8307	2.32289	2.12307	1.88462
ATP2B1	3.43202	3.73914	4.34209	3.73672	3.52722	3.64259
TRPM5	8.54726	8.056	6.27946	6.05264	6.83855	6.6848
NCK2	6.27146	6.06406	6.65473	6.66618	6.91285	6.83546
MAP4K4	4.3499	4.6427	5.65701	5.69183	4.76789	4.96845
MGAT4A	2.22094	2.60571	2.70914	2.55449	1.463	1.04577
RPL31	10.4829	10.4084	10.8104	10.667	10.9393	11.0606
WDR1	4.70717	5.06149	5.53407	5.64936	5.51924	5.70879
SNX13	0.941947	0.533901	1.68292	1.43454	1.45678	0.789838
MS4A12	0	0	0	0	0	0
ARHGAP10	1.26672	0.751589	1.75798	1.35603	1.0633	1.82507
RPS6KA2	1.1518	0.672723	0	1.0596	0.706018	1.02571
ING3	1.96653	2.10408	2.75452	1.8403	1.46099	1.98507
VASH1	0	0.747284	0	1.25913	0.783368	0.306472
LMCD1	2.83676	2.91026	3.51213	3.43983	3.18272	3.30784
BUD23	0	3.48587	5.00498	5.14789	3.80851	4.28574
SEL1L	4.56624	4.54351	4.77467	4.63024	3.89763	3.81389
TRIP13	3.71706	3.0677	4.43198	4.23717	3.43412	2.94411
ATP6AP1	2.66042	1.75358	2.88496	3.21183	2.35742	2.10734
TCF3	5.32858	4.79435	4.52111	4.77313	4.93306	4.62985
TRIB2	1.07299	0	0	0.316007	0.361918	0
DAZAP1	4.93476	4.40899	3.96524	4.46524	4.61017	4.59842
MBD3	4.8915	4.28081	3.84427	3.9602	3.89049	3.6262
PRLH	0	0	0	3.77702	3.44164	0
HLTF	0	0.858937	0.437685	0	0.282344	0
FAM50A	5.71034	5.87338	6.92451	7.26625	6.65109	6.59683
FAM3A	3.07315	2.41326	3.8056	3.55451	3.23716	2.74431
CPSF1	3.56286	3.86325	4.29861	4.57844	4.07953	3.83422
MYO3B	0	0	0	0.183697	0.396404	0
CYBRD1	0.98161	1.75248	0	0.899131	0.588382	0.732116
CDH19	0	0	0	0	0	0
PDCD2	5.00614	5.57137	5.89131	5.71797	5.30037	5.31488
SLC6A15	0.32207	0.314075	0.398148	0.584405	0	0.117461
RDH11	4.73728	5.17856	5.78081	5.22539	5.08416	4.69349
PRKACA	0	0	0.368801	0.543717	0.616323	0.302435
ADGRL1	0	0	0	0.178586	0	0
SPP2	0	0	0	0	1.02106	0
ACTN1	2.38523	2.94014	3.90835	3.97108	2.65987	2.77603
ZFYVE26	1.53813	1.15988	1.71593	1.4275	1.44447	1.26252
RPS6KA6	0.642338	0	0.307484	0.32061	0	0
EPN2	0.672303	0.657383	0.323569	1.08367	0.546003	0.26461
PTPN18	3.29196	3.43753	3.81116	3.94843	3.47373	3.90857
LIMS2	6.16445	5.17907	3.68484	4.55337	5.62857	5.28123
ASIC4	2.53628	1.26333	0.858668	2.20833	1.5774	1.71342
SPEG	3.01599	2.69092	1.28613	2.94805	2.4499	2.20357
LNX1	0	0.521843	0	0.483068	0.760973	0.815517
ALDH3A2	5.46186	5.83976	6.29336	5.98658	5.61193	5.58666
TFRC	5.76502	6.0106	6.30873	6.0389	5.87727	5.82241
SREBF1	5.08999	4.55292	3.66318	4.3473	4.43553	4.52404
TRPC5	0	0	0	0	0	0
AFF4	3.17687	3.24382	3.30675	2.81709	2.60385	3.06173
UBE2D1	5.47433	5.15013	5.68115	5.13197	5.20644	5.26058
PALS1	1.75712	1.49494	2.6287	2.03315	1.71537	1.674
RHOBTB1	2.8736	4.03433	3.31256	3.88821	3.19764	3.79471
SMC1A	4.36103	4.64318	5.24284	5.28547	4.81014	5.04631
HSD17B10	5.94801	5.32488	6.4719	6.57471	6.3035	6.68331
MARK2	0.879285	1.08568	1.22238	1.97573	0.814745	1.09676
HMMR	0	0.698942	1.39452	1.18899	0	0.902691
CHFR	1.74698	1.78018	1.90489	2.63881	2.20617	1.96237
TRHDE	0	0	0.231547	0.125904	0.145588	0.188268
P4HA2	2.31667	2.05167	2.59918	2.76495	2.03062	2.10147
FCGR2B	0	0	0	0.224101	0	0
NFATC3	1.10091	1.97172	2.48715	2.42802	2.72668	2.37124
TRNT1	1.03051	2.04486	1.97978	1.85672	1.48325	1.98071
ACADVL	3.22755	2.01823	3.90239	4.27278	3.1432	2.39399
STK10	0.646577	1.07016	0.30975	1.3607	1.21078	1.34146
FBXW11	3.56641	4.21556	4.11024	4.15743	3.86223	4.02916
ACAP1	0	0	0	0.380117	0	0
CRMP1	1.83865	2.18573	1.49516	2.14731	1.87285	1.11445
EVC	0.7703	0.598937	1.13452	1.74339	1.06604	0.780638
DERL2	5.02636	5.44693	5.57982	5.30547	5.42029	5.38231
SIDT1	0	0	0	0	0	0
NDE1	0	0	0	0	0	0
IRAG1	0	0	0	0.367914	0	0
TMEM38A	2.12937	3.64238	3.36349	3.69835	3.40478	2.97598
AP1M1	4.98097	4.33738	4.31731	4.47934	4.33096	4.35101
PVR	2.48357	2.54066	2.99313	2.84143	2.72682	3.14889
XRCC1	5.00985	5.08896	5.8525	5.65826	4.92658	5.86532
SCARB1	0	1.16011	0.363831	1.40748	0.523425	1.24975
CYP2W1	7.71777	7.80198	6.03653	5.86545	6.79889	6.40273
MCM2	1.64997	0	0.538863	1.47454	2.01365	1.06193
MOV10L1	1.30282	1.80592	0	1.63954	0.889649	0.804305
PANX2	7.75658	7.15361	5.77266	5.87003	6.5147	6.4602
SELENOO	6.26097	5.77143	5.12475	4.62931	5.36536	5.40724
TP63	0	0	0	0.534663	0	0
ALPK1	0	0.674924	0.759471	0.347323	0.397191	0
LLGL2	4.18142	3.68767	3.87929	4.57416	3.71567	3.68295
PDE8A	2.25666	1.65234	3.29319	3.25146	2.43102	2.80331
CLCN4	2.32185	1.84512	2.60459	2.36205	2.49812	2.34177
NLE1	3.21514	3.10601	3.8338	4.35089	3.72782	3.91179
SDHA	2.4941	3.47742	4.16411	4.48516	3.87685	4.1454
SMARCE1	1.24162	0.844922	1.2553	1.27676	0.884438	0.637234
FNDC8	0	0	0	0.499372	0	0
GSDMB	0.890392	0	0	0.4634	0.287503	0
KDM5A	1.17454	2.02013	3.37951	3.10832	2.19296	2.39603
ADAM11	3.64628	2.82998	2.55574	3.1157	3.3311	2.48992
PPP2R3A	0	0	0.349655	0	0.22314	0
FERMT2	2.28443	2.16195	3.8702	3.39433	2.7427	2.49724
ABCB11	1.20589	0	0	0	0	0
DHRS9	0	0	0	0	0	0.541888
CD5L	0	0	0	0	0	0
PTGS2	0.940517	0	0	0	0	0
IGF2BP2	3.51141	3.88702	4.46142	3.8083	3.87595	4.16986
MAP3K13	3.60865	3.57159	4.53549	4.22169	3.37877	2.99732
ST6GAL1	2.68463	2.17615	2.58068	2.2673	1.83642	1.85133
TBX21	2.75726	0.951338	1.39327	0.712876	1.45221	1.56255
VDAC1P1	0	0	0	0	0	0
FRY	1.04935	1.49574	2.09909	1.47493	1.65138	2.04563
PICALM	2.71457	2.76485	4.01342	3.75706	3.77931	3.55855
NSF	0.616132	1.19856	0.537341	0.960191	0.35078	0
GLI2	3.43224	2.35815	1.25267	2.18562	2.95367	2.70842
CLASP1	1.90636	1.58714	2.34329	2.08823	0.870562	1.35251
MRPS34	11.4693	11.3305	9.53341	8.98564	9.77821	9.31778
NOTCH3	1.65227	1.74183	1.09404	2.89127	1.62116	1.82536
CLNS1A	5.68983	6.07341	6.70047	6.51107	6.44982	6.3572
PPP2R2C	0.621263	0.83595	0.541932	1.90549	0.353968	0.630011
TEAD2	0	1.4032	2.40567	2.72887	1.94125	2.32645
EED	4.96659	5.30529	4.87707	4.98628	5.00401	5.22553
CDHR2	1.9268	0.932238	1.12883	2.62773	1.29143	0.396989
SNCB	0	0.687308	0	2.37217	2.08493	1.18716
TSG101	6.35328	6.10539	6.66978	6.481	6.1773	6.48233
NCBP3	1.68974	2.32077	2.0673	2.3936	2.26424	2.16482
ATP2A3	1.97279	1.87448	1.66367	3.03914	1.93876	2.51405
CA12	4.49891	4.67331	5.42974	5.33891	4.58942	4.52269
MGLL	0	0	0	1.12952	0.546995	0
NTN4	3.43514	3.64505	4.17949	3.64727	3.693	2.93696
BCS1L	3.51639	3.88569	4.44967	4.79749	4.42124	4.44249
NUAK1	2.61014	1.96201	3.56222	3.53257	3.0451	3.22786
DPP8	3.15363	2.99289	3.51788	3.28719	2.69683	2.94427
SLC24A1	0	0	0.956168	1.23527	0.193269	0.129739
ZNF532	0.514878	1.62533	2.47019	1.75647	1.91445	2.11942
SCARF1	0	0	0	0	0	0
LMAN1	2.76836	3.95751	4.53355	4.13603	3.79409	3.51356
HACD3	6.71077	7.18401	7.49728	7.16665	7.21158	7.08694
IPCEF1	0	0	0	0	0	0
ZZEF1	0.842541	2.32502	1.38549	1.63771	1.72025	1.75154
NOX3	0	0	0	0	0	0
ENO1	6.30892	6.537	7.60144	7.96291	6.48788	6.68552
SLC12A1	0	0	0	0	0	0
MYDGF	6.00875	6.18808	8.52828	8.55467	8.01738	7.80179
ANO8	4.84286	4.03783	1.99499	3.80324	4.4299	4.13471
TUBE1	2.57993	3.41726	3.19128	3.29824	2.48379	2.71107
ARHGEF10L	1.18112	0.69266	1.65417	2.90069	0.987177	1.32452
TXK	0	0	0	0	0	0
WSCD2	0.805639	0	0	0.114987	0	0
KCNQ2	6.72719	6.43228	4.68076	4.76634	5.448	5.14511
TACR2	0	0	0.791348	1.10314	0.531724	0
ACTR6	1.86556	2.61874	3.23254	2.26692	1.9	2.45508
TIPIN	3.35081	3.85021	4.86108	4.84626	4.68495	4.86228
SRI	7.71252	7.80543	8.3725	8.22712	8.46499	8.50564
EIF4G3	1.0429	1.88002	2.1994	1.70416	1.98489	1.90032
NUP37	3.04022	3.23755	4.10612	3.29534	2.80187	2.49982
SEMA3A	2.0931	1.86672	2.36477	2.41909	1.49996	1.50911
GTSE1	3.7286	2.79885	4.54359	4.73116	3.25526	2.93551
SEMA3C	0	0.487262	1.45947	0.867918	0.279146	0.642012
TTC38	6.48799	6.75298	7.04419	7.14784	6.86034	6.70985
ACAT1	3.1953	4.04011	4.28934	4.5301	4.4718	4.61166
GRAMD4	5.54754	4.74168	3.72224	4.26719	4.55978	3.79765
CELSR1	4.99047	4.24978	3.26046	3.73362	4.14059	4.09495
WNT8B	0	0	0	0	0	1.37558
ZNF638	1.59483	2.01629	1.96708	1.8835	1.67458	1.11431
SLC25A40	1.99081	1.86846	2.69142	2.83984	2.34999	2.12518
TIMM21	2.76974	3.62272	3.49451	3.26421	2.81017	3.09858
ADD2	0.844423	0.826658	0	0.527312	0.496736	0.490249
FGF4	3.16408	3.30819	1.74892	2.06357	2.03062	2.79525
RASAL2	0.321812	1.29748	0.884989	1.41319	1.35011	1.07157
VPS9D1	5.50854	5.05688	3.78502	4.21561	4.74051	4.35402
ZNF37A	0	0	0.21645	0	0	0.175823
MARK3	1.52261	1.55346	1.95452	2.12975	1.46154	1.68853
SLC25A3	8.38699	8.65251	8.95527	8.91135	9.09308	9.24305
FNDC3B	4.17195	4.72161	4.95259	4.52302	4.47619	4.27408
FOSL2	1.63763	1.01907	0.674664	1.16943	1.06414	0.563051
CACNG5	0	0	0.265293	1.04086	0.317601	0.216167
CACNG4	3.77212	3.44869	3.39702	3.53761	3.38535	2.26813
FRYL	1.41417	2.21503	2.32086	2.3046	1.6881	1.1528
TMEM131	4.3991	4.46252	4.41277	4.00829	3.72043	3.92187
FSCN1	6.1396	6.23283	6.22098	6.20682	5.85437	5.74649
ACTB	8.36886	8.6506	10.0493	10.3256	9.85647	10.0756
MOCOS	4.21685	4.70489	5.17907	5.12474	4.32245	4.65186
PLD1	2.18428	2.50543	3.22732	3.01405	1.74623	2.45031
ATP12A	0	0	0.568142	0.590331	0	0
WDR62	2.35789	2.56437	1.45819	2.66794	2.45332	1.92547
DLG1	1.90342	0.972664	2.12227	1.59789	1.49031	1.16311
RAB7A	3.83932	4.30287	5.08505	5.02495	4.63771	4.812
BCAP29	0	0	0	0	0	0
SEC31B	0	0	0	0	0	0
SART3	3.48943	3.72192	3.80736	4.00092	3.57444	3.60792
ARHGAP15	0	0	0	0.448967	0	0.355035
TUBA3D	0	0	0	0.775203	0	0
PAX2	0.820382	1.08207	1.39062	1.13053	0.841066	0.603557
EXOSC7	2.7422	1.91336	3.12318	3.26083	2.78248	3.05897
KIFAP3	3.47593	4.10829	4.89416	4.56626	4.80447	4.12797
MKRN2	0	0.808649	0.522546	0.425409	0.340526	0
MCM6	7.02486	7.10765	7.93799	7.85615	7.72146	7.79024
REXO2	4.1353	4.67292	5.30768	5.2738	4.43913	4.40189
RBM7	0.713091	2.57851	2.88035	2.64337	2.15968	2.41581
RBMS2	2.46574	1.40582	2.80488	3.04907	2.34778	1.95483
BAZ2A	2.36417	2.3317	2.85748	3.2461	1.99164	2.40568
PTPN23	4.21883	4.06231	2.97108	3.92325	4.1136	3.20422
MLH1	4.78475	4.82622	5.45491	5.13909	5.70433	5.6161
UNG	1.95199	1.73329	1.93939	1.31337	2.37847	1.84584
FMO4	3.68913	2.95402	0.879644	2.17621	2.02632	2.67359
KLHL20	2.52385	2.7602	3.86624	3.06669	2.83525	2.4412
RGS11	5.35489	5.04114	3.54595	3.78869	4.70626	4.57309
SLC46A1	2.99484	2.32357	2.32953	2.90069	2.03936	2.51814
PLXNA2	0.44795	1.16295	0.693188	1.007	0.248671	0.454629
SPAG5	5.34373	5.79402	5.97236	5.9183	5.54441	5.65738
ANKRD13A	3.09497	3.73744	4.37526	4.41882	4.34423	4.2051
TPD52	2.41967	2.46793	3.49391	2.90314	2.41543	2.95318
ACACB	0	0	0.102399	0.792496	0.442447	0
TRAF4	2.10814	2.78725	3.88668	4.09083	3.37982	3.56747
PAG1	0.937065	1.22283	1.96547	1.73705	1.74962	1.66504
GPATCH1	1.08949	2.42957	2.75126	2.90814	2.64269	2.75232
ICAM3	0	0	0	0	0.552943	0
NT5C2	0.633859	0.619621	1.52075	0.984918	0.998297	0.952708
MCAM	3.93197	3.76003	3.17867	3.71479	3.9354	3.53547
GPC4	1.60078	2.30854	3.05646	2.95712	2.5177	2.26065
MBNL3	4.92837	4.80431	5.06593	4.56656	4.93686	4.49515
CAMSAP3	3.36307	3.39705	3.07582	4.01016	3.8411	3.17802
RAP1GAP	2.92281	2.75729	2.67597	3.71929	3.26549	2.85821
XAB2	5.26216	5.21261	4.85751	5.37503	5.37783	5.5858
ARHGEF1	1.73903	0.649279	1.84781	3.23715	1.14273	1.4772
STXBP2	1.80365	1.3867	1.863	2.22783	1.19344	1.50097
MAP2K7	6.18039	5.89127	4.79526	4.60043	4.83094	5.0472
NMRK2	0	2.04571	1.49421	2.2652	1.07605	1.96711
DGKD	1.0218	1.46126	2.01974	2.90986	1.22092	1.85635
CTTNBP2	0	0	1.25015	0.566994	0.642074	1.1548
ACTL6B	0	1.02255	0	2.10261	0.865602	0
RARB	1.04784	1.35441	1.60145	1.85	1.40842	1.89336
TOP2B	2.61752	3.33199	3.70308	3.19497	2.97169	2.99428
TM9SF3	2.12543	3.84888	4.83975	4.19466	3.96314	3.55111
NFKB2	2.34003	1.77165	1.72008	2.20342	2.91281	1.78644
UBE2T	6.35701	6.60749	7.44859	7.33031	7.51175	7.47698
PPP1R12B	0	0	0.590254	0.562302	0.517672	0.490322
DNAJC10	2.14425	2.20777	3.10179	2.53019	2.19739	1.89897
GTF3C1	4.65522	4.59129	4.01278	4.31194	4.02834	3.92547
IL4R	1.836	1.62417	2.42071	2.61633	2.25166	2.06899
USP33	1.67176	1.55999	2.49298	2.52832	2.07038	2.11638
PAK3	0	0	0	0.401968	0	0
CAPN6	0	0	0	0	0	0
DCX	0	0	0	0	0	0
SNRPA	4.18101	3.2223	4.03787	4.37328	3.9948	3.73889
SPAG6	0	0	0	0.365734	0	0
EXOSC5	2.96164	2.31079	3.77125	4.34214	3.48201	3.53512
DYNC1I2	3.14341	3.04242	4.29176	4.2671	3.7165	3.53975
APBB1IP	0	0.711715	0	0.905385	1.23598	0.530914
LRCH4	2.73691	3.07106	1.40598	1.9661	2.19154	2.23976
FAM76B	0	1.15	1.27266	1.20042	1.65955	0.887817
SIRT6	4.40403	4.48525	3.36739	4.3595	4.35204	3.08108
TYR	0	0	0	1.19781	0	0
POLD3	0.93838	0.5316	2.28725	2.55564	2.32891	2.68671
ACTN2	0.882366	0.184831	0	0.321331	0.284359	0.131378
CAPZB	2.92604	2.76046	3.53193	3.41868	2.7793	2.78851
GPR137B	2.42496	1.64373	3.07105	2.42303	2.84981	2.23423
NAALAD2	0.7683	0.424297	0	0	0	0
JADE1	3.22549	2.48616	3.76754	3.37709	3.40144	2.9279
SLC25A43	4.47945	4.19107	4.3613	4.03239	3.05987	3.89236
UBE2A	5.11344	4.94621	5.0919	5.1646	4.93199	5.18357
FGFR1	0.370793	0.513443	0	1.02877	0.68315	0.482893
FKBP6	0	0.600658	0	0.557081	0.349795	0
SMC1B	0	0.656513	0	0.479686	0	0
FBLN1	3.67394	3.28497	4.07264	4.59122	4.05665	4.02266
ITGA8	0	0.416643	0	0	0	0
CST7	0	0	0	1.17325	0	0
MAP2	1.43443	2.03719	2.55288	1.90257	1.52075	1.45014
PIAS2	0	0.188743	0.889339	1.30271	0.531648	0.908763
AMPH	0	0.532572	0	0.49313	0.307124	0.39116
ARAF	1.3096	1.95448	2.25031	2.04146	2.14988	2.17324
MCCC1	3.28835	3.20844	3.74218	3.49149	3.55131	3.42163
LAMP3	1.22146	0	1.08962	1.47137	0.75539	0.537704
FAP	0	0	0	0	0	0
NEBL	1.82675	2.19469	1.54503	1.13297	1.09309	1.22886
ACER3	1.06421	1.11569	1.72705	1.42994	1.36642	0.97232
UBE2K	7.17047	7.46188	7.84656	7.50635	7.64459	7.68149
PIK3C3	1.41319	1.77651	2.08424	2.22959	2.17734	1.5996
N4BP2	0	0.572977	1.18542	0.638062	0.602301	0.226573
TIGAR	1.04792	1.20012	2.20703	1.70044	1.16413	1.18087
TULP3	4.20499	4.42158	5.0253	4.89954	4.96866	5.28214
SYNJ2	3.7095	4.02438	4.147	4.49682	4.31719	4.21866
ADCY2	0.363215	0	0	0.530674	0.289086	0.368786
PPP2R5C	2.38052	2.83523	2.7949	2.70545	2.58046	2.26447
PMS2P1	0	0	0	0	0	0
RBFOX1	0.400739	0.474229	0	0.0990052	0.499329	0.406809
GNB1	6.05126	6.00539	7.00232	7.05151	6.57895	6.66841
HOXA9	2.58162	1.77577	0.768883	1.68365	1.83838	1.08902
EDN1	0	2.54038	1.6315	2.81665	3.7864	3.46999
MLLT10	2.70517	2.47599	2.82379	2.80781	2.40023	2.59827
ZCWPW1	1.33301	0	0.716757	1.42509	0	1.02181
ADCYAP1R1	0.781836	1.03504	0	0.969018	1.08059	0.792291
FGF20	0	0	0	0	0	0
P2RY10	0	0	0	0	0	0
ITM2A	0	0	0	1.06389	0	0
NRDC	3.98223	4.86971	5.47799	5.30327	4.78008	4.92365
VDAC3	6.11151	6.45414	7.28583	7.51663	6.94242	7.30801
PCM1	2.37494	1.23705	2.44191	2.04795	1.70196	1.12652
TNRC6C	2.01188	1.73001	3.47166	3.21212	2.0861	2.13083
CBFA2T2	1.64716	2.43448	2.13307	2.41046	1.40728	2.02612
BRINP1	0	0	0	0	1.00606	0
ITCH	0	0.840138	1.53262	0.892508	0.794736	0.633381
PKD2L2	0	0	0	0	0	0
TP53INP2	4.9045	5.09321	6.09676	6.01851	5.73742	6.05425
SDF4	5.76155	5.33007	4.85904	4.8241	5.21436	4.96716
MYH7B	2.4002	1.9898	0.332154	2.57283	2.32954	1.61961
BPIFB2	0	1.24533	0	1.93157	0	0.967992
TP73	4.59054	4.89692	3.04558	3.47006	4.13335	3.55296
TOLLIP	2.38205	2.70711	3.45838	4.02098	2.99364	3.73189
UBE2D4	2.89041	3.80685	4.18646	4.27669	3.6866	3.43156
CLUL1	0	1.18555	0.637047	0.368252	0.746032	0
RUNX1T1	0	0.446031	0	0.49906	0	0
CDH17	0	0	0	0	0	0
THOC1	1.16661	1.64076	2.18869	2.40073	1.77053	2.02171
FKBP7	0.808396	1.06748	2.5293	1.8745	1.81676	1.60321
OSBPL6	2.02561	2.68711	2.54404	2.52862	1.37125	2.23887
SLC1A3	0.963414	0.943869	1.38368	1.45346	1.23243	1.42828
XRCC5	7.4545	7.74516	8.27861	8.0492	7.74054	7.53871
LXN	0	0	0	0	0	0
SP140	0	0	0	0.263459	0	0
MKNK1	2.04366	2.43379	2.76973	3.17582	2.46405	2.38853
TNS1	1.97298	1.66501	1.12034	2.34069	1.3736	1.52606
REXO1	6.75585	5.85524	4.57111	4.80539	5.49179	5.58604
SAR1A	4.09087	4.22681	5.25008	5.04559	4.61723	4.76603
CDC14A	0.827286	0.809789	0.409222	0.228717	1.13763	0.609001
RAPGEF3	0.502232	0.265978	0.435875	1.64375	0.147394	0
CEACAM1	2.21669	2.66021	3.71901	3.69359	2.78455	2.64575
SENP1	1.79639	1.38042	2.37588	2.4303	1.54443	2.12278
DUSP13	1.61595	0	0	0.938339	0	0
CIC	4.49045	3.99974	2.63829	3.37546	3.88868	3.56661
LIPE	0	0.5606	0	2.607	1.40057	1.49663
FDFT1	2.54841	2.10472	2.09985	2.40705	2.75768	2.64689
PAFAH1B3	6.98997	7.07528	7.94401	7.76645	7.48408	7.6026
OPHN1	0.572363	0.306558	0.388875	0.216674	0.323757	0.114461
AFM	2.4907	0	0	0.596977	1.76008	1.36005
KIF22	4.2692	4.21772	4.9087	4.92999	4.49344	4.31023
SCGN	0	2.36019	2.7576	1.52937	1.67658	3.35449
CARMIL1	1.97906	2.30275	2.33634	2.14635	1.87195	1.9046
PGM1	3.86798	3.89009	4.1504	4.27641	3.7841	4.00856
DDX1	3.3164	4.126	4.65823	4.59008	4.02724	4.00244
DNM2	3.34819	2.73358	2.66638	3.41225	2.48451	2.93863
EPB41L2	2.43194	2.33265	2.71939	2.86501	2.59629	2.57763
RIMS1	0.474384	0.813231	0.579846	0.682229	0.380415	0
MOXD1	2.54244	2.92019	3.68423	3.25776	2.99657	2.91575
STX7	2.32166	2.04991	2.72302	2.40588	2.38175	2.24963
RABL2B	2.07113	2.77361	2.34163	2.6207	2.499	1.66534
KEAP1	5.48338	4.8977	5.799	6.24429	5.63915	5.56714
DDX43	0	0	0	0.49627	0	0
PTPRH	0	1.57252	0.576655	2.52651	0.925321	1.12456
DCT	0	0	0	0.199531	0	0
SLC35C2	0.725953	1.75904	0.872621	1.82339	1.95308	0
CRYBG3	0.545126	0	0.473983	0.26751	0.161706	0.208779
EPHA6	0	0	0	0.0855331	0.09912	0
SCTR	2.78754	0	1.52387	1.39914	1.53933	2.70189
RFX3	0	0.286213	0.819378	0.37895	0.66262	0.939877
RIF1	1.25549	0.95933	1.33795	0.989155	1.14966	0.730092
RAB21	1.67755	1.8465	2.69037	2.23067	2.05819	2.10511
SLC4A4	2.79548	2.64459	2.79685	3.0341	3.02102	2.99313
SMARCA2	1.63885	2.27935	1.96724	1.96428	1.73166	1.57128
RDH8	0	0	0	2.12215	0	0
SESN1	1.62221	0.743029	2.07993	1.65622	1.80967	1.84178
MID2	0	0.40539	0.359119	1.02599	0.8968	0.929969
DNAAF6	0	0	0	0	0	0
COL5A3	0	0.445012	0	2.26069	0.253361	0.324272
SRCAP	0.44745	0.436785	0.206659	0.78748	0.460203	0
PUM3	2.78189	0.965348	3.65732	2.73347	1.91975	1.2196
CPB2	3.27108	3.23491	3.52577	3.27518	3.87817	4.14691
CHRNA3	1.04181	0	0	0.555624	0.348816	0.780849
KCNN2	0.86814	2.00339	0.432483	0.450167	1.64707	1.69558
CNOT4	0	0	0.907192	1.42293	1.56446	0.766312
PSEN1	2.89039	3.137	3.24647	3.13468	2.84042	2.63241
CPOX	3.78389	4.35108	4.54337	4.21221	4.2278	3.86172
CLDND1	0.976406	1.40406	2.91779	2.85302	2.49158	2.09804
MOK	0.544836	0.639441	0.829754	1.1516	0.671444	0
HSP90AA1	8.02851	8.35744	10.0349	9.39321	8.77691	8.62115
RBL1	2.13273	1.95623	3.20866	2.7297	2.95936	2.55569
DLGAP4	2.97926	2.16585	2.79793	3.15265	2.9393	2.77356
IGSF9B	1.35174	1.95659	0.377213	1.24942	1.25409	1.33989
CFHR2	0	0	0	0	0	0
CROCCP3	0	0	0	0	0	0
NDC80	0	3.9525	4.20335	3.89199	1.83384	3.19807
AP4E1	1.24546	1.22224	0.367739	0.685541	0.614685	0.763318
RSBN1	2.11325	2.75503	2.66057	1.72076	1.71879	1.90986
MAGI3	1.99841	1.45823	2.18667	2.06696	1.43426	1.86446
CXCL2	2.20347	1.46107	2.48071	1.37849	0.949705	1.78479
AFP	2.51713	2.48387	3.36989	2.27596	2.45284	2.66463
COL4A4	0.88983	0.697817	0.444949	0.360477	0.526749	0.901328
TCF7	1.99882	2.35842	2.60335	2.75744	1.78718	2.0175
OSTM1	0.803492	1.39542	2.16106	1.65517	1.34498	1.40214
CDH7	0	0.419431	0.197819	0.299761	0.343581	0.304912
IMPG2	0	0	0	0.342337	0.209036	0
PCNP	4.94481	5.40774	5.42863	4.87187	5.28766	4.68385
EXD2	2.32656	1.90057	3.29941	2.70579	2.17866	1.78724
ARG2	1.68126	1.05176	2.24464	2.4348	1.71395	0.806104
MEF2C	0	0	0.787873	0.964509	0	0.90503
PTPRC	0	0.212602	0	0	0	0
CACNA1S	0	0.41933	0	1.97249	0	0.556363
PKP1	2.08627	0	0.426273	1.48575	0.505202	1.40679
UBA5	3.08645	3.20131	3.48329	3.41933	3.12822	2.50062
STK17B	0.821906	1.69582	1.84855	1.43471	1.25597	1.11878
CDC14B	2.69642	2.37064	2.89932	2.55208	2.47409	2.18792
ZNF510	0	1.01188	1.30797	1.05821	0.782532	0.7732
LRP2	0	0.68578	0	0.571411	0.313259	0
ZNF506	0.612183	1.34591	0.922573	1.03942	1.06512	1.38586
JMJD4	3.52534	3.16218	3.8686	4.10424	3.28567	4.14076
DUSP12	4.18314	4.70251	5.39914	5.28847	5.18881	5.08694
AACS	2.86511	3.18567	4.24572	4.32952	3.83947	3.8616
DELE1	1.42241	2.0935	3.40706	3.04778	2.86671	2.80392
SLC13A1	0	0	0	0.326672	0	0
CADPS2	1.37126	1.88771	2.12457	1.15851	1.15695	1.52789
PCDHB4	0	0	0	0.911907	0.424541	0.924736
PCDHA6	1.7927	0	0	0.629278	1.04343	0.354573
PCDHGA2	0	0	0	0.414512	0.472551	0.326992
HSPB11	5.58362	5.54406	5.68452	5.36391	5.46989	5.39049
PHLPP1	2.83319	1.78118	2.4547	2.34414	1.84388	2.25627
ATP8B1	3.03081	2.9309	3.38096	3.05658	2.4937	2.55211
IL12RB2	0	0	0	0.200624	0	0.296381
SMARCD3	1.01778	0	0.283357	2.06454	0.613022	0.902145
WDR70	1.2912	3.06841	2.31745	2.95289	1.56698	2.30059
FYB1	0	0	0	0	0	0
MPP4	0	0	0	0	0	0
STRADB	4.80602	4.66109	5.38054	4.93403	4.63072	5.00942
BZW1	4.05202	4.47376	5.52849	4.83425	4.79372	4.49617
PGR	1.021	0.875059	0.522023	0.204444	0.437797	0.1588
C1QTNF3	1.07631	0	0	0	0	0.460449
ME2	0.397368	0.548452	1.14324	1.22445	1.39961	0.718289
C5orf22	4.26589	4.2276	4.59537	4.47962	4.39928	4.31957
CCNT2	1.0774	1.59654	1.74466	1.44582	1.44402	1.52734
FAM135A	0	0.767106	1.86769	1.31879	0.697345	0.218082
COL19A1	0	0	0	0	0.161164	0.208091
EPB41L3	0	0.586985	0	0.242809	0	0
COBLL1	1.74326	1.58385	1.08322	1.20304	1.57105	1.06684
DLG3	1.54519	2.42026	2.41509	2.85645	2.65217	2.58204
KCNK2	1.12032	0	0.58229	0.93476	0	0
SERTAD4	0	0	0	0	0	0
TRAF5	0	0	0.30644	0.993988	0.194512	0.813887
MRPL22	4.8938	4.70829	5.82189	5.75226	5.75986	5.66358
GEMIN5	2.76671	1.66504	3.38644	3.2207	1.91406	3.04779
OPRK1	0	0.898792	0	0.259716	0.545308	0.680784
NFE2L1	3.9604	3.6145	4.25898	4.0521	3.05391	2.70514
SEMA5B	0.916713	1.36888	1.25021	1.98349	2.12555	1.26606
GSK3B	1.57266	1.51168	2.19666	2.44445	1.6042	2.18251
ITGB5	3.65607	4.3619	4.8832	5.13588	4.12019	4.17441
ERC1	2.17114	2.1398	3.22719	3.57079	2.95367	2.79517
XPO1	3.50586	4.2353	4.78168	4.46033	4.0807	3.74845
LINC01587	0	0	0	0	0	0
RNF13	5.18076	5.64515	6.14801	5.69665	4.49204	4.86933
TRPM3	0	0.287345	0.132244	0.323567	0	0
PALB2	1.60201	1.57504	2.05706	2.40338	1.78827	1.99694
DOP1A	0.586731	0.687036	0.511066	0.738133	0.539759	0.22674
LYRM2	2.76785	3.10904	4.1685	3.65566	2.86881	3.18264
BCKDHB	1.16238	1.14017	2.64261	2.2768	3.0067	2.25682
KAT6A	0.701673	1.47327	2.73548	2.71342	2.17182	2.43032
TUT7	2.64644	2.21853	2.06466	2.17046	2.34406	1.71984
ULK2	1.34058	0.168877	0.148195	0.748459	0	0.900105
GRHL2	0	0	0	0.636254	0	0
TNPO1	3.48519	3.35919	3.9699	3.62706	3.50321	3.20509
PLOD1	4.62579	4.01817	4.90187	5.23586	4.07984	4.82344
P2RX5	1.80781	0	0.613216	1.80611	1.29497	0.886116
ITGAE	4.79308	4.08432	4.69498	4.96912	4.86819	4.7903
DIS3	0.948974	0.747257	1.75046	1.22764	0.444196	0.961011
PIBF1	0	0.665823	0.595415	0.342118	0.391335	0
TDRD3	0.717543	0.955961	0.348146	0.514882	0.414587	0
ENSG00000083622	0	0	0	0	0	0
NUFIP1	3.2767	3.61687	3.79536	3.85774	3.77849	3.43628
PDS5B	0	0.80192	1.77763	1.28791	1.36736	1.02652
OXCT1	0	0	0.604784	0.628117	0	0
RRAGB	1.51436	2.20504	3.76367	3.82594	3.03466	2.2564
EPYC	0	0	0	0	0	0
CYLD	1.11611	1.38318	1.21336	1.49226	1.59016	0.841523
SLC27A5	1.67742	1.33744	1.04559	2.16479	1.84651	1.91431
ZNF324	2.04302	2.52834	2.00774	3.41873	2.48726	2.99195
ZNF671	0.777043	0.760352	0.68212	1.53597	0	0
ZNF416	1.57567	1.54894	2.947	2.43146	2.19588	3.85145
ZNF586	0.941021	2.19469	2.50471	2.34529	2.1133	2.79228
ZNF446	1.86518	1.48496	1.08371	1.52429	0.967831	1.05355
ZNF264	1.14192	1.65593	2.52866	2.21998	2.07766	1.89851
RPS5	11.932	11.8798	12.6359	12.756	13.1417	13.1722
FAT1	2.58296	2.39152	2.82341	3.09498	2.33044	2.81366
YTHDC1	0.779689	0	0.684514	1.18405	0	0
CHMP2B	2.55885	3.35292	4.3153	3.75297	3.55366	3.04592
SMAP2	1.92591	3.0852	3.30651	3.81188	2.68355	2.11209
PPIE	2.78474	2.03017	2.7566	2.7932	2.8012	2.77396
ZMPSTE24	3.61826	3.96576	5.12823	4.91632	4.41937	4.36122
STARD7	7.28769	7.43966	8.82971	8.67861	8.73046	8.85798
NOA1	6.69034	6.35163	6.54552	6.37393	6.51435	6.74118
REST	1.87935	2.80565	3.36523	2.84428	2.47708	2.56223
HAL	0.985203	1.28024	0.871687	1.06118	0.814883	0.735014
SSH1	0	1.12439	0.911632	1.50907	1.57075	0.667169
GSTP1	4.18159	2.36965	1.7743	2.74545	3.59373	3.12978
APLP2	5.22786	5.43842	5.98241	5.81113	5.4993	5.56291
FAM234B	0.808396	0.241997	1.5406	1.1155	0.828857	0.819115
SLCO1A2	0	0	0	0	0	0
WBP11	5.74765	6.15754	6.25024	6.08746	5.77459	5.63719
EIF3I	5.41972	5.94161	6.25377	6.35768	5.94388	6.14588
NKAIN1	2.47381	1.30826	2.28053	2.85437	1.36116	1.34753
COL16A1	0	0.338993	0	2.57422	0.768643	1.07624
TXLNA	1.57116	1.76394	3.09	2.83254	2.48115	1.58771
APOB	5.95078	6.56807	6.62177	6.35563	5.00399	5.06164
NCOA1	1.92833	1.89865	1.94579	2.33533	1.88054	1.6293
AGBL5	1.94956	2.76531	3.39195	3.39591	2.73753	2.2878
EFR3B	0.559387	0.428057	0	0.960306	0.451076	0.567425
KIF3C	3.58802	2.71191	2.00072	2.02061	2.60548	2.07206
RAB10	5.73942	6.17189	6.49825	6.38873	5.87611	5.75134
GCKR	2.07095	0	0.746759	1.04646	0.499302	0.625628
HADHA	3.19338	3.99965	4.98023	5.02252	4.10737	3.88901
MAPRE3	0	1.23333	0.667666	1.15901	0	0.556999
CAD	1.99469	2.42069	2.87225	3.27444	2.13526	2.15126
CD59	4.86654	5.42305	5.89356	5.88653	5.81722	5.93257
CD82	1.16869	0.684192	0	0.758927	0	0
BCORL1	2.05552	0.690592	0.849807	1.17676	0.860374	0.715771
ATRX	0.288865	0.404177	0.808284	0.837452	0.426093	0.379299
AK6	2.78429	2.97666	3.90379	3.1006	2.69523	2.7207
FCN1	0	0	0	0.198352	0	0.293129
MYNN	2.5558	2.39798	3.50263	3.17178	2.96482	2.86566
MECOM	1.06265	0.843195	1.72496	1.66627	1.17992	0.79781
SCAMP1	0.80509	1.96586	2.99329	2.57857	2.09814	1.59804
PREP	3.24486	3.20877	3.61514	3.66267	3.05343	3.52912
HACE1	1.06452	1.04357	1.10817	0.885594	0.358345	1.07755
SEH1L	3.27163	3.00274	3.70253	3.60928	3.33197	3.19462
WDR47	1.71481	1.91623	1.55263	1.59721	1.98118	2.49683
WDFY1	3.58839	3.97686	4.1801	3.63438	3.14316	3.57393
OVGP1	1.58515	1.55833	2.95941	2.03794	1.61682	1.8928
SLC25A24	0	0	0	0	0	0
MAP3K4	0.73999	3.00095	3.01723	2.7007	1.91453	2.41093
PILRA	0	0	0	1.69954	0.726286	0
IGSF9	0	0.797883	1.19331	2.90448	1.36156	1.7304
ABCB1	3.58368	4.02374	4.31835	4.20959	3.82581	4.06228
ZNF213	3.14163	2.47649	2.10913	2.98991	2.77866	2.65706
AKR1B1	1.25071	1.22742	0	1.50406	0.439759	0.553708
CPNE3	4.18664	4.05685	5.03086	4.6763	4.28954	4.52835
RRN3	0	0	0	0	0.394644	0
CTTN	0	0.7701	0.386535	0.851758	0.807007	0
WNT11	4.47645	2.94841	1.70099	2.92669	2.27636	1.95757
MTIF2	4.12389	4.87428	4.57173	4.21473	3.56153	2.9235
DDHD2	2.40631	2.71732	3.11965	2.61878	2.17584	2.35976
TTC39A	2.23815	2.28495	3.11246	2.92576	2.57031	2.50669
EPS15	1.14435	0.912859	2.98573	2.20958	1.87101	1.61
ORC1	1.38691	2.30054	2.83934	2.67244	2.24949	2.09981
MGST2	4.88781	4.7278	5.68601	5.2487	4.95274	5.03553
CHERP	4.58778	3.37456	2.34541	3.3899	3.22265	3.57799
ATG16L1	0	0	0.770754	0.944657	1.05432	0.359193
USP40	1.88596	1.95743	2.4166	2.59078	2.02302	1.71621
POMGNT1	0.640039	1.23718	1.12597	1.69145	1.2883	1.09502
RAD54L	0	0	0	0.753272	0.712507	0
MAST2	3.19039	3.64986	3.93555	4.17494	3.86473	3.96637
DNAJA1	8.18032	8.44773	9.33897	9.02802	8.60372	8.71663
B4GALT1	0.599133	2.08876	2.7375	3.30868	1.87174	1.78416
CHMP5	6.05219	6.03513	7.057	6.72484	6.08723	6.4396
NFX1	3.69958	4.06838	4.47336	4.2238	3.41388	4.02775
AQP6	0.987567	0.563496	0	0.522153	0	0.736921
DIMT1	0	1.08131	1.29763	1.21661	0.671688	0.208744
IPO11	1.22474	2.08763	2.53949	2.36544	2.21002	1.70809
FOLH1	0.959687	0.940196	1.76605	0.878541	0.573544	0
EIF2AK1	4.27482	3.97514	5.31746	5.16277	3.87123	4.36531
NME8	0	0	0	0.545266	0	0
EPDR1	4.88588	4.79967	5.69533	5.48994	4.53219	4.87857
SNX10	1.3688	0.597363	1.53562	1.19369	1.24044	1.28165
SEPHS1	5.11873	5.95904	6.55307	6.25627	6.09572	6.00857
MRPL28	4.77708	5.01383	4.65118	4.81289	4.74444	4.77177
HBQ1	0	4.96216	4.65891	4.47127	5.58074	4.9136
ITPKC	1.99507	1.96491	2.05733	3.10756	2.4928	1.33293
CEACAM6	0	0	0	0	0	0
FAT2	0	0	0.284144	0.105702	0	0.158596
RBM22	5.8733	5.64947	6.15455	6.11438	6.07543	5.66008
TMED2	4.83886	6.24434	6.78003	6.50103	6.24625	6.26342
ERO1B	0.727994	0.213567	0.980358	0.789152	0.672121	0.737898
ZFAND6	4.72437	4.54561	5.24321	4.6615	4.84789	4.43088
HSD17B2	1.04126	1.48564	0.534184	1.12012	1.5426	1.38661
TXLNG	2.46627	3.20978	3.37093	2.83803	2.12482	1.72352
PPEF1	0	0	0	0	0	0
LAT2	2.11349	1.98763	0.555585	2.88708	1.44312	0.809226
HUWE1	2.31304	2.0117	2.80821	3.29367	2.47011	2.38697
ZW10	2.98458	4.1546	3.05692	3.45572	4.01645	3.37576
ALG9	0.700135	1.64428	2.31282	1.25449	2.07973	1.31201
MYBPC2	0	1.57388	0	2.57576	1.45982	1.25037
NOX4	0.869102	0	0.433035	0.2429	0.279188	0
ACOX3	3.52176	3.00176	2.77167	3.14588	3.24255	3.23962
MTMR2	1.0593	1.93003	2.40186	2.15277	1.96102	1.62434
PPP1R15A	0	1.94698	2.72189	3.38506	3.03687	2.74989
HSD17B14	0	0	1.54599	1.59046	0	1.34332
TRIP6	7.05846	7.24982	7.8852	8.12726	8.08665	8.51547
ACHE	5.40774	5.1656	3.84438	4.36651	5.04979	4.45819
FTL	14.4726	14.8276	15.2795	15.2486	14.9136	14.8537
SRRT	2.8532	3.09888	4.86433	5.34328	4.5556	4.42023
BAX	0	1.94191	1.7974	2.41225	1.32774	1.5765
NLK	2.06043	2.49192	3.37875	2.72862	2.26987	2.07937
PIGS	5.71027	5.38551	5.91691	5.85024	5.54298	5.62096
ADAMTS2	3.2803	2.59874	1.85588	1.72589	2.4791	1.71733
TMPRSS11E	0	0	0	0	0	0
ATXN7L3	0.95995	1.25017	2.00095	2.82406	1.56239	0.714677
PGS1	1.58172	2.48627	2.95492	3.2993	2.73639	3.24026
PSMC5	7.09253	7.23355	8.25087	8.44656	8.197	8.50209
UIMC1	1.63921	1.02025	1.48107	1.84023	2.27035	1.48186
CETP	0	0	0	0.411215	0	0
MMP2	0	0	0	0.307601	0.352433	0.447068
MT3	0	0	0	0	0.828294	0
LPCAT2	0	0	0	0	0	0
GNAO1	0.759309	1.00743	0	1.05362	0.343014	0.496807
OGFOD1	4.3356	4.52689	5.17386	5.42608	4.94224	5.31296
SH3BP2	5.09341	4.56243	3.52459	4.29883	4.45975	4.00419
NOP14	1.9384	2.54114	2.29261	3.09452	3.02412	2.12512
ADD1	4.45553	4.27936	4.84482	4.72384	4.22525	4.29228
L2HGDH	1.88344	1.6111	1.97424	1.68539	1.91804	0.334111
TXNDC16	1.64623	2.50091	0.537152	0.773048	1.5489	1.05907
RTRAF	5.59835	5.59012	6.46501	6.10323	5.71106	5.9652
NID2	0.856657	1.12609	0	1.28636	1.03372	0
GMCL1	3.62468	4.68926	5.14889	4.67024	4.25557	4.60961
SF3B2	4.68387	5.17114	6.05769	6.03113	5.88177	5.73767
KLHL42	3.40943	3.04642	3.23796	3.36149	3.40637	2.82337
GNAS	6.65234	6.61397	6.84252	6.90845	6.51911	6.34687
DNM1L	3.75564	3.71827	4.79449	4.27153	4.28516	4.41679
PTHLH	5.55134	5.52314	5.77941	5.71607	5.48508	5.48155
PHACTR3	0	0.487059	0	0.126477	0.4006	0.641757
ERGIC2	0	1.03682	1.97519	0.970713	1.08242	0
TFAP2C	4.5654	3.0618	0	0.803501	2.58259	1.71309
AURKA	4.04394	4.61101	5.43607	5.91177	5.22762	5.17119
CASS4	0	0	0	0.287574	0	0
PIR	6.63417	7.2031	7.47403	7.20432	7.29971	7.2932
AAMDC	0	1.18011	2.28093	1.45049	0	0.913052
RFX2	2.88258	1.71843	2.38571	2.44022	2.07788	2.25087
METTL2A	2.30436	1.88028	3.39379	3.17645	2.65349	2.83705
SULT2B1	1.51091	0	0	2.09872	0	0.702527
ALG6	3.06173	3.60487	3.70737	3.45776	2.74326	2.97349
CNOT3	0	0.442877	0.392884	0.927349	0	0
GP6	0	0	0	0	0	0
PTPN4	1.33275	1.07564	1.90072	1.63506	0.83568	0.927049
DDX18	2.62409	3.24414	4.07553	3.73532	2.77341	3.28657
KHSRP	4.55218	3.95244	4.67864	5.33739	3.75352	3.59627
GNA11	4.12452	4.28709	3.97979	4.27925	4.08354	4.11438
ASAP3	0	0	0	0	0.334646	0
EDEM2	3.54877	3.51186	4.49391	4.0898	3.04571	3.19638
DNMT3B	0.793377	2.07312	1.35194	1.74777	1.38392	0.803947
REM1	0	0	1.19295	1.74761	1.36116	0
TPX2	6.58626	7.04671	8.05868	8.09312	7.12255	7.34613
FER1L4	3.30327	2.62103	1.29939	2.45499	2.8301	2.17313
PDRG1	4.43342	2.58723	4.07206	3.96093	3.69793	3.77257
EPB41L1	0	1.18045	0.287658	1.06903	0.55683	0.613564
SLC15A1	2.19917	3.09896	3.54226	3.53926	3.36168	3.18924
DOCK9	1.22556	0.315021	1.09342	1.26933	0.474022	0.931924
ANKRD10	3.29837	3.79606	4.49339	3.97322	3.63405	3.85673
TGDS	1.56594	1.53931	2.58079	2.6369	2.71622	2.4994
DOCK3	0	0.623393	0	0.167766	0	0
C3orf18	0.829419	0	0	1.0245	0	0.610685
COQ9	3.66353	2.79875	3.41139	4.37914	4.16063	4.0037
TMEM40	2.83103	1.69158	2.2885	3.29564	3.544	2.50249
KIF9	0.893441	2.31066	2.21174	1.79636	1.582	1.45682
ARHGAP28	0	0.269928	0	0.248258	0	0
CRLS1	1.52532	0.936072	0.844492	0.392393	0.313399	0
DEFB127	0	0	0	0	0	0
PPP1R13B	1.03785	1.18909	1.22539	2.03417	1.06228	1.16996
ATRN	3.70812	4.12815	4.47106	4.30332	4.0261	4.30094
SMOX	2.97168	2.36728	3.27752	3.65289	3.013	2.49629
SIGLEC1	2.49892	2.38475	0.728458	3.08759	2.30047	1.63403
FKBP1A	5.56736	5.99503	6.39111	6.44198	5.82812	5.62555
NSFL1C	3.41033	3.25011	4.51609	4.53269	3.6738	3.65318
SLC4A11	5.80366	5.34775	4.21329	4.77674	4.78307	4.93019
DNAAF9	1.46559	1.83578	2.1642	1.74207	1.57149	1.25947
ZNF343	0.625605	1.36938	2.22614	2.81184	2.66195	2.70552
EBF4	2.84962	2.00659	1.03686	1.67973	2.61632	2.38147
CPXM1	1.6423	1.02255	0.924938	2.92405	0	0
MAVS	3.65109	3.73168	4.85466	4.7024	3.69464	3.85864
LZTS3	4.40943	3.81262	3.37502	3.63093	3.96336	2.94632
F11	0	1.15508	0	0.765412	0	0.27972
XRN2	8.07792	8.20873	8.20677	7.84378	7.89191	7.91455
KIZ	0.976815	0.957079	2.35061	2.14943	1.80772	0.989099
DYNLL1	9.45326	9.43921	10.079	9.91926	9.71964	9.72177
TESC	2.64031	4.79301	4.46353	5.13994	3.92586	3.54242
SNX5	5.05858	5.18743	5.37168	4.89176	5.14506	5.25502
RPL6	9.30631	9.64771	9.76412	9.41318	9.60772	9.49937
SIRPG	0	0	0	0	0	0
MAPKAPK5	2.61739	2.78374	3.13251	3.4926	3.03613	3.33381
P2RX7	0	0	0	0.265021	0	0
ESF1	0	0	2.30536	1.76958	0.849282	0.609918
RBBP9	3.52279	4.79626	4.43004	4.29462	4.6666	3.97084
ANAPC5	4.45756	4.52304	5.36569	5.27342	5.04324	5.21404
SLC23A2	1.22627	0.983285	2.31374	2.48713	1.5377	1.70996
SLC8B1	1.31594	0.44586	0.705698	1.5362	0.253876	0.589938
TMEM230	6.738	7.54351	7.86624	7.41546	7.15686	7.20754
DZANK1	0	0.368923	0.81683	0.949166	0.947801	0.686837
KDM2B	2.39303	2.52717	2.76448	3.05338	2.84024	2.36132
CFAP61	0	0	0	0.646338	0	0.282128
LHX5	1.40369	2.96372	0	1.49856	2.13787	0.639811
TASP1	0	2.79119	2.78575	3.12447	3.03422	2.18289
OAS1	0	0	0	0	0	0
GCN1	2.9605	3.22844	3.50945	4.03543	3.27722	3.21996
RPLP0	11.7168	11.9889	12.4884	12.5201	12.8123	12.6386
PXN	1.23356	1.57105	1.28156	2.60813	2.16709	1.61468
SIRT4	2.3576	1.58766	0	2.69848	1.64675	3.9059
RPH3A	0	0	0	0	0	0
KIF16B	0.723961	0.397096	1.07321	0.65841	0.589818	0.913839
TRMT6	2.93785	2.90278	3.61915	3.38683	3.21123	2.57795
CHGB	0	0.633319	0	0.587823	0	0.469286
PEBP1	8.52063	8.53172	10.0189	9.93846	9.31624	9.47876
TBX5	0.648276	0	0	0	0	0
BRAP	1.66237	2.38159	2.8914	2.85702	2.59319	2.22394
ERP29	4.49142	5.11939	5.85102	5.96013	5.28582	5.09088
NOS1	0	0	0	0.328677	0	0
FUS	5.83944	5.92577	6.16125	6.20258	5.94816	5.79245
IGBP1	7.53059	7.38653	7.70664	7.61688	7.9458	8.11404
FXYD5	1.42513	1.79004	0.777228	2.24462	0.521427	1.09971
ZNF302	1.00129	0.57246	1.18454	1.47405	1.35203	0.748002
GRAMD1A	2.80214	2.58009	3.32737	3.36159	2.79768	2.49347
FXYD3	0	0	0	1.40573	0	0.589081
HEPH	0	0	0	0	0	0
CDIP1	0	1.10224	0.999352	0.335332	0.936623	0
CMTM1	0	0	0	1.3373	0	0
KCNH4	0	1.55632	1.4281	2.58954	1.24798	0.537349
GANAB	3.00275	3.48958	4.74914	4.7966	3.40311	3.44044
GMIP	2.95556	1.21048	3.34462	4.06532	2.1099	2.97724
RBM41	0	0.848958	0	0.686463	0.511667	0.24645
BIRC5	4.97229	5.52262	6.23714	6.2122	5.50379	5.07519
LAG3	0	0	0	1.06893	1.18798	0.640994
MLF2	5.71843	5.13798	5.89091	6.49745	5.7545	5.74965
OTUB2	0	1.10822	0.588265	0.337659	0	1.14358
DDX24	0	1.09784	1.45337	1.74053	0.381775	0
ZBTB25	1.70862	1.07239	1.1524	1.18971	1.3171	0.879111
NECAP1	1.44438	1.69237	2.13833	2.10766	1.31168	0.98038
ARHGAP4	4.44481	4.34524	3.20579	3.20436	4.30643	3.6947
ANKRD24	1.69133	2.5553	1.53038	3.44529	2.93042	1.70854
DHX32	1.54917	2.58386	4.02069	3.93043	2.80155	3.31162
RCOR1	2.90796	3.70693	3.85125	3.78756	3.06218	3.16953
GPATCH2L	1.24831	1.15456	1.11455	1.01243	1.04689	1.00775
LTBP4	2.41982	2.06113	0.337157	2.50807	2.0182	1.63596
BLVRB	7.69533	7.68738	8.68418	8.80132	8.90854	9.05811
SLC9A1	3.19175	2.0583	2.74128	3.32573	2.66906	2.64227
SPTLC1	3.18475	3.89601	4.22833	3.85986	3.81102	3.48169
PAPOLA	3.10325	4.10503	4.79029	4.12398	3.90403	3.96085
CCNK	0	0.921801	0	0.626877	0.212157	0
PCBP4	0	1.98203	1.94707	2.80401	1.62771	2.07086
RGS1	0	0	0	0	0	0
YPEL3	4.07443	2.15935	3.17861	3.57276	1.78919	2.40582
MRPS33	6.7377	6.97992	7.02733	6.82218	7.09075	7.17079
NDUFB2	8.12855	7.8228	8.60427	8.56025	8.86874	9.12171
NUDC	5.18587	5.74131	6.34368	6.63185	5.83895	6.25989
MAEA	5.43783	5.52104	5.72975	5.77176	5.62441	5.72682
ICAM1	1.97233	2.39639	2.64694	3.37938	1.32808	3.19862
STRN4	4.87692	4.22115	3.31415	4.05911	3.67416	3.8733
IRAK3	0.604387	0.325363	0	0	0	0.436075
LYZ	0	0	0	0.721334	0	0.993935
SI	0	0	0	0	0	0
MUL1	3.21797	2.33276	4.67931	3.93348	4.09507	3.00736
TFAP4	1.54712	0	0.346415	1.64727	0.86998	0.724139
PDCD7	3.13608	3.79487	4.97084	4.46521	3.9904	2.52508
SPG21	5.61747	5.78527	6.4568	6.279	5.54251	5.22815
FETUB	1.80348	0	0	0	1.19331	0.883333
DNAJB11	2.67159	3.14314	2.69153	2.6004	1.62354	1.49649
P3H2	1.89282	1.67757	1.72188	2.32583	2.61838	2.40451
THPO	3.60662	3.04412	3.01859	3.39359	3.12143	3.20412
CHRD	0	0.943289	0.974375	1.28206	0.258392	0.599316
FLT3LG	0	1.44484	0	0.478156	0	0.678685
RAB11FIP3	0.849447	1.5603	1.51995	1.27685	0.271577	0.347003
GNPTG	2.92827	2.07542	2.12452	2.37993	1.66153	1.13481
ZNF268	0	0.605598	1.6418	0.777414	0.244598	0.165144
GOLGA3	2.34517	2.10671	2.37223	2.5892	2.05756	2.04058
PABPC4	2.88333	3.71875	3.99662	3.83044	3.35791	3.29556
CD209	0	0	0	0.325811	0	0
CERS4	1.16474	2.38589	3.5261	3.65216	3.22362	3.35977
MCOLN1	4.08068	3.22643	2.79364	3.08539	3.20557	2.08386
USP48	2.98192	3.36323	3.7159	3.3814	3.16234	2.9374
EFNB1	2.01876	1.31268	0.71932	1.42919	1.75082	0.601764
PDPR	4.18483	4.28427	4.64004	4.8561	4.28035	4.24911
AARS1	4.56239	4.65276	5.50388	5.6104	4.49023	4.63545
GLG1	2.6687	2.82354	3.64377	3.67909	2.72885	2.8916
KIF4A	4.0385	4.13867	4.78726	5.28195	4.36796	4.43034
TNRC6A	1.35327	0.462563	1.16016	1.19762	0.928845	0.671948
PLEKHG2	2.43932	2.47781	2.09726	3.18539	2.652	2.72813
DLL3	1.54869	0.953199	0.860398	2.45561	1.57996	2.29806
NAT14	6.96048	6.74827	5.41063	5.90821	5.69117	5.69951
PITPNM2	5.49336	4.95091	3.71562	3.63463	4.25518	4.58172
EXOC1	2.25006	2.97266	3.42579	2.27947	1.77666	2.06532
RBM27	2.96496	2.33501	2.82526	2.12315	2.40572	1.60988
POU4F3	1.56446	0	0	0	2.18268	0
OSBPL8	2.10041	2.15832	2.3063	1.82918	1.43237	1.9905
DTX2	2.8071	2.13837	1.31156	2.14993	1.84105	0.746844
NLRC4	1.22081	0	0	1.12496	0.426288	0
PUS7	1.09569	3.29952	2.95287	2.71154	2.17793	2.39012
LAMB4	0	0	0	0	0	0
NRCAM	0.706727	0.822361	1.22565	0.766529	0.575175	1.05089
LAMB1	3.53286	3.70729	4.0091	3.67015	3.81739	3.58905
SLC26A4	0	0	0.465492	0.262384	0.301291	0.383932
SLC26A3	0	0	0	0.412167	0	0
DLD	3.98373	4.46835	4.58594	4.46228	3.86071	4.2295
WDR7	2.96303	3.71348	3.64574	3.15663	2.89503	3.0531
TXNL1	5.9676	6.22424	6.25567	6.0235	6.17926	5.98519
IL5RA	0	0	0	0	0	0
ABCC6	0	0	0	0.4903	0.24915	0
CMTM6	2.29892	2.06253	3.03497	2.33897	1.42659	1.8716
ITGA6	4.13787	3.34679	4.03071	3.71587	3.31739	3.20016
RAPGEF4	0	0	0.677459	0.957383	0.630682	0.970662
MAP3K20	2.84962	2.92015	3.12657	2.823	2.89041	2.6326
SMPX	0	0	0	0	0	0
FH	5.33476	5.50974	6.42153	6.43898	6.42554	6.49253
SEL1L3	5.60969	5.30917	5.92202	6.07697	5.66096	5.97
TF	5.19466	4.97714	5.2205	5.51858	5.7418	5.81964
CDV3	4.26942	4.35381	5.06309	4.95037	4.45684	4.37613
MYO15A	3.56907	3.53211	2.09259	3.01677	3.08894	2.71624
ALKBH5	4.03551	4.02801	5.04515	4.59321	3.77155	3.18119
APOH	9.51454	9.27006	9.30137	9.2219	9.77314	9.91609
NLRP1	0	0	0	0.636756	0	0
PITPNM3	1.27334	1.24978	0.678295	2.05107	1.06921	1.19007
SPAG7	2.46983	3.01132	3.89183	4.63049	4.61204	3.86277
ORC6	3.91059	3.8729	4.74231	4.48622	4.25794	4.00683
ZFHX4	1.82545	2.37148	3.09475	2.9321	2.25672	2.35002
SLC17A6	0	0	0	0	0.358585	0
CPA1	0	1.44773	0.809483	2.18519	0.939615	0
ZC3HC1	4.70715	4.80064	5.76021	5.85418	5.48205	5.8948
ESR1	0	0	0	0.113005	0.464131	0.169344
RGS17	0.709753	0	0.343889	0.190292	0.409627	0.281578
ANGPT2	0	0	0.958122	0.410583	0.252985	0.588084
TMEM101	3.83935	4.10289	4.32422	4.76631	4.2522	4.414
CD200	0	0	0	0	0	0
CCDC80	0.470667	0	0.725549	0.677229	0.583271	1.12258
CMA1	0	0	0	0	1.25687	0
PSME1	8.57495	8.84501	9.0821	8.98487	9.08051	9.26247
PPP2R3C	4.61406	4.20534	5.60906	5.19415	4.5701	5.12327
HAUS4	2.79831	1.55119	0.880422	2.37421	2.48953	2.33338
JPH4	3.45919	3.25771	1.77392	1.90546	2.33875	1.38659
MYH7	0	0	0	2.60949	0.282217	0
CEBPE	1.94774	0	0	0.708405	0.797604	0.977554
SLC7A8	0	0	0	0.457699	0	0
OSGEP	2.80981	3.48932	4.29814	4.40796	3.50506	3.72605
SLC22A17	1.47032	0.654412	0	2.3759	1.15047	1.13821
RNF31	0	0	0	0	0	0
SCFD1	1.44795	1.32908	2.17423	1.38423	1.22608	0.997354
G2E3	1.39111	0.941474	1.90663	1.91082	1.5638	1.30309
HECTD1	1.74265	2.18161	2.52869	2.74984	2.09533	1.76013
HNRNPC	7.72668	8.10973	8.74487	8.52342	8.29712	8.25943
RPGRIP1	0	0.527908	0	0.488756	0.555342	1.15883
SUPT16H	3.2879	3.45227	4.2439	4.00663	3.35721	2.98864
TOX4	3.14076	2.85227	3.67161	3.66346	3.07682	2.48043
GEMIN2	3.3719	4.45395	4.8444	4.59925	4.65304	4.72101
TGM1	0	0	0	0	0	0
TINF2	0	0.641375	0	0.820777	0.375671	0
DAZL	1.27381	0	0	0	1.06964	0
TBL1Y	0	0	0	0	0	0
SEMA6A	3.14694	2.72643	3.62699	3.67726	2.49996	2.79838
TRPM7	0.492814	0.672571	0.68133	0.928555	0.144289	0.870685
TYRO3	1.26554	1.3746	1.75656	2.40855	1.49245	0.709225
WDR76	0	0.682174	0	0	0	0
CAPN3	0	0	0	0.178014	0	0.342166
SNAP23	5.00049	4.79721	5.77168	5.21782	5.42444	5.20679
TBX15	2.16393	2.95798	3.22582	2.62036	2.10349	2.05253
PHGDH	5.73138	5.75725	6.58226	6.68156	4.68959	4.68644
COL9A3	8.72004	8.32741	6.55888	6.31373	7.32656	7.00939
EZR	4.15986	4.83777	5.72738	5.76644	5.18069	5.20544
MYL6	8.74055	8.52256	9.39661	9.69639	9.73091	9.91371
AGO1	1.65709	1.70878	1.9593	2.51063	1.6041	1.879
TEKT2	0	1.80825	0	2.23596	0.735288	0.905087
CLSPN	2.05435	0.595577	1.87631	1.73644	1.15183	1.16845
RFFL	1.14076	0.370634	1.01487	1.04915	0.95145	1.01549
UNC13D	4.76382	3.85875	2.53332	3.73634	3.93268	3.61876
MFSD11	3.44994	3.43919	4.01236	3.82041	3.51899	3.62205
DPYSL2	4.44146	4.67368	4.86261	4.60285	4.18065	4.56853
TGFB2	1.80721	1.38979	1.79508	1.07665	2.2852	2.13449
GPATCH2	1.09786	1.25464	1.77188	1.91951	0.913607	1.45432
NUP50	2.55987	3.02537	3.53962	3.41158	3.10255	3.1518
CDC45	2.60365	2.75722	3.83427	4.49785	4.02721	3.99326
COMT	4.84192	4.49812	5.22775	5.52219	5.08431	4.85441
ADA2	0	0	0	0.685492	0	0.207845
ENSG00000093100	0	0	0	0.331594	0	0
VNN3P	0	0	0	0	0	0.360671
ECHDC1	3.64911	3.80259	4.71164	3.70256	3.99209	3.63751
[truncated: 60,712 more rows]
